# Supplementary material for: Integrated transcriptomics and metabolomics analysis to characterize cold stress responses in Nicotiana tabacum
Source: BMC Genomics. 2017 Jun 29;18:496. doi: 10.1186/s12864-017-3871-7 (PMC5492280; doi:10.1186/s12864-017-3871-7)
Supplement: Supplementary file 2 — RNA-seq assembly results and expression analysis from various tissues. (XLSX 38411 kb) [file 12864_2017_3871_MOESM2_ESM.xlsx]

## Sheet: 1.A_gene expression
gene_id	CC1	CC2	CT1	CT2	KC1	KC2	KT1	KT2	CC	CT	KC	KT	FC(CB-1)	FC(K326)	name	function
c67871_g1	0	2.774	0	0	4.26078	0	8.80758	8.38115	1.387	0	2.13039	8.59437	-1.387	6.46398	-	Calcium-binding allergen Ole e 8
c87103_g1	3.04789	0	7.01335	5.05875	0	3.28392	0	0	1.52394	6.03605	1.64196	0	4.51211	-1.64196	-	-
c76309_g2	0	6.20594	0	0	6.54257	0	6.30852	5.62877	3.10297	0	3.27128	5.96865	-3.10297	2.69736	-	-
c72544_g1	4.77716	0	6.23783	6.11124	0	4.75221	0.963474	0.0565835	2.38858	6.17454	2.37611	0.510029	3.78596	-1.86608	sec61a	Protein transport protein Sec61 subunit alpha
c57042_g1	5.98003	0	5.27612	5.42727	0	6.04418	0	0	2.99001	5.3517	3.02209	0	2.36169	-3.02209	-	-
c81601_g6	3.11936	3.84599	0	0	1.9855	2.56803	4.32481	3.90497	3.48267	0	2.27677	4.11489	-3.48267	1.83812	-	Heat shock 70 kDa protein (Fragment)
c5929_g1	3.65421	4.72083	0.176323	0.495695	5.04701	0	3.85798	4.09761	4.18752	0.336009	2.52351	3.9778	-3.85151	1.45429	-	-
c98228_g1	5.1102	0	5.29756	5.0009	0	5.35966	0	0	2.5551	5.14923	2.67983	0	2.59413	-2.67983	-	-
c61294_g1	2.81558	1.87184	0	0.765535	1.12433	0.367371	3.99005	3.71809	2.34371	0.382767	0.74585	3.85407	-1.96094	3.10822	-	-
c95239_g1	1.9222	3.17632	0	0.411426	2.27501	0	3.90785	3.81762	2.54926	0.205713	1.1375	3.86274	-2.34355	2.72523	-	-
c72344_g1	0	2.53605	0.0285692	0	3.93734	0	5.43329	6.10392	1.26803	0.0142846	1.96867	5.76861	-1.25374	3.79993	ATHB-7	Homeobox-leucine zipper protein ATHB-7
c70415_g4	4.46532	0	4.98368	5.08534	0	4.49761	0	0	2.23266	5.03451	2.24881	0	2.80185	-2.24881	NFYB7	Nuclear transcription factor Y subunit B-7
c78528_g3	0	5.44162	0	0	6.27761	0	5.39883	5.52231	2.72081	0	3.13881	5.46057	-2.72081	2.32176	-	-
c72616_g2	0.745285	4.50281	1.64492	1.38805	5.27352	1.21246	6.99119	6.97961	2.62405	1.51648	3.24299	6.9854	-1.10757	3.74241	-	-
c75286_g7	4.85898	0	4.43763	4.53356	0	5.43062	0	0	2.42949	4.4856	2.71531	0	2.05611	-2.71531	-	-
c53377_g1	0	4.15299	0	0	4.75435	0	5.34979	4.63807	2.0765	0	2.37718	4.99393	-2.0765	2.61676	-	-
c79563_g1	4.83491	4.17313	0	4.39232	6.51475	0	4.78973	6.46548	4.50402	2.19616	3.25738	5.62761	-2.30786	2.37023	DREB1D	Dehydration-responsive element-binding protein 1D
c67710_g1	0	2.22959	0	0	2.14731	0	4.70543	4.44559	1.11479	0	1.07365	4.57551	-1.11479	3.50186	TPP4	Probable trehalose-phosphate phosphatase 4
c72544_g2	4.87823	0.321928	6.61736	6.65921	0	5.12887	2.65535	1.32193	2.60008	6.63828	2.56444	1.98864	4.0382	-0.575795	sec61a	Protein transport protein Sec61 subunit alpha
c26410_g1	5.77373	0	4.5552	5.02901	0	5.33557	0	0	2.88687	4.79211	2.66778	0	1.90524	-2.66778	-	-
c84102_g2	5.09424	5.31723	0	3.66562	5.04658	5.20594	6.78005	5.8071	5.20573	1.83281	5.12626	6.29357	-3.37292	1.16731	HSP83A	Heat shock protein 83
c78450_g4	0	5.5097	0	0	4.76871	0.948601	4.54844	4.60526	2.75485	0	2.85866	4.57685	-2.75485	1.71819	-	-
c21805_g1	3.57168	0	4.53481	4.50526	0	3.41819	0	0	1.78584	4.52003	1.70909	0	2.73419	-1.70909	-	-
c19421_g1	3.03562	0	4.81044	4.07211	0	2.91648	0	0	1.51781	4.44127	1.45824	0	2.92346	-1.45824	-	-
c76309_g1	0	4.2854	0	0	4.68986	0	4.86096	4.26379	2.1427	0	2.34493	4.56237	-2.1427	2.21745	-	-
c92907_g1	0	0	0	0	0	0	3.93734	4.75489	0	0	0	4.34612	0	4.34612	-	-
c87373_g1	3.03386	1.03562	5.82909	5.06221	3.07382	2.53854	3.18903	0.613532	2.03474	5.44565	2.80618	1.90128	3.4109	-0.904896	-	-
c67742_g1	3.41954	0	3.95977	4.33985	0	3.69711	0	0	1.70977	4.14981	1.84855	0	2.44004	-1.84855	-	-
c2875_g1	2.5435	0	3.26303	3.39232	3.18745	3.47508	1.29866	1.02148	1.27175	3.32768	3.33127	1.16007	2.05593	-2.1712	-	-
c67785_g2	1.70929	0.765535	2.90881	2.70929	2.26303	3.45286	0.464668	0	1.23741	2.80905	2.85795	0.232334	1.57164	-2.62561	-	-
c86884_g3	0	0.910733	0.250962	2.20789	0	0	4.85798	5.06523	0.455366	1.22943	0	4.9616	0.774061	4.9616	pol	Retrovirus-related Pol polyprotein from type-2 retrotransposable element R2DM
c85092_g3	1.80735	0	2.94111	4.44758	0	2.73769	0	0	0.903677	3.69434	1.36884	0	2.79067	-1.36884	-	-
c89805_g1	6.7252	0	4.09845	3.50589	0.565597	6.82845	0	0	3.3626	3.80217	3.69703	0	0.439574	-3.69703	-	Kirola
c88419_g1	0	0	4.78188	3.43429	0	0	0	0	0	4.10809	0	0	4.10809	0	-	-
c78319_g8	0	1.75702	0	0	2.22342	0	3.65191	4.90977	0.878512	0	1.11171	4.28084	-0.878512	3.16913	-	-
c71583_g6	4.99865	0	4.21801	3.82883	0	4.9782	0	0	2.49932	4.02342	2.4891	0	1.5241	-2.4891	-	-
c44731_g2	0	3.41007	0	0	0.933573	0	2.28096	3.26454	1.70503	0	0.466786	2.77275	-1.70503	2.30596	-	-
c26589_g1	7.74537	3.53062	7.7994	7.62328	3.24183	7.82537	3.70197	3.49627	5.63799	7.71134	5.5336	3.59912	2.07335	-1.93448	GRP	Glycine-rich protein
c15013_g1	3.76235	0.286881	3.69377	4.42694	0	3.8339	0	0	2.02461	4.06035	1.91695	0	2.03574	-1.91695	-	-
c73595_g1	0	2.45108	0	0	4.37879	0	4.71106	5.08664	1.22554	0	2.1894	4.89885	-1.22554	2.70945	-	-
c30904_g2	0	5.06134	0	0	5.71122	0	4.54597	3.95606	2.53067	0	2.85561	4.25101	-2.53067	1.3954	-	-
c109263_g1	0	0	2.854	2.41954	1.51096	1.0635	0	0	0	2.63677	1.28723	0	2.63677	-1.28723	-	-
c82218_g3	2.53356	0.739848	2.66448	3.0197	3.30451	3.77505	0.0285692	1.67807	1.63671	2.84209	3.53978	0.853321	1.20539	-2.68646	-	-
c93856_g1	0	3.96625	0	0	4.20242	0	4.0781	3.92695	1.98312	0	2.10121	4.00252	-1.98312	1.90131	-	-
c15315_g2	1.9486	2.21723	0.641546	2.38681	2.51602	2.14078	5.91073	5.33271	2.08292	1.51418	2.3284	5.62172	-0.568737	3.29332	HSP70-5	Heat shock 70 kDa protein 5
c84318_g11	2.72901	0	3.67582	3.96532	0	2.80116	0	0	1.3645	3.82057	1.40058	0	2.45606	-1.40058	-	-
c103804_g1	0.879706	0	4.23343	3.58256	0	0.748461	0	0	0.439853	3.90799	0.374231	0	3.46814	-0.374231	GRP	Glycine-rich protein
c83037_g6	4.50462	0	3.6017	4.3067	0	4.25852	0	0	2.25231	3.9542	2.12926	0	1.70189	-2.12926	-	-
c7294_g1	0	4.48736	0	0	4.0635	0	3.38267	3.81044	2.24368	0	2.03175	3.59656	-2.24368	1.5648	-	-
c86008_g19	0	2.03914	0	0	0	0	2.58496	2.96901	1.01957	0	0	2.77699	-1.01957	2.77699	-	-
c57339_g2	3.07895	2.98732	0	1.5008	3.32625	2.43296	4.5292	4.2211	3.03314	0.750401	2.8796	4.37515	-2.28274	1.49555	HSP70	Heat shock cognate 70 kDa protein
c7210_g1	0	3.16189	0	0	3.43696	0	3.8846	3.91648	1.58094	0	1.71848	3.90054	-1.58094	2.18206	-	-
c19784_g1	2.79494	0	3.79701	2.97453	0	3.5373	0	0	1.39747	3.38577	1.76865	0	1.9883	-1.76865	ZIP5	Zinc transporter 5
c86135_g3	0	2.07382	0	0	1.64155	0	3.17313	3.87283	1.03691	0	0.820773	3.52298	-1.03691	2.70221	-	-
c30904_g1	0	4.36317	0	0	5.07682	0	3.99005	4.15866	2.18159	0	2.53841	4.07435	-2.18159	1.53595	-	-
c61936_g1	1.39506	0	3.80941	3.7301	0	1.28688	0	0	0.697531	3.76976	0.643441	0	3.07222	-0.643441	MBF1A	Multiprotein-bridging factor 1a
c60206_g1	0.731183	4.89288	0	0.765535	4.8495	0.847997	4.10852	4.16027	2.81203	0.382767	2.84875	4.1344	-2.42926	1.28565	R1B-16	Putative late blight resistance protein homolog R1B-16
c57423_g1	4.57652	0	4.03298	3.58015	0	4.39163	0	0	2.28826	3.80656	2.19582	0	1.5183	-2.19582	-	-
c69436_g1	0	4.17233	0	0	4.71149	0	3.86295	4.06437	2.08616	0	2.35575	3.96366	-2.08616	1.60791	-	-
c4691_g1	3.1635	0.790772	3.74308	3.16832	2.47508	3.24945	0.400538	0.895303	1.97714	3.4557	2.86227	0.64792	1.47857	-2.21434	-	-
c77003_g7	0	2.63923	0	0	3.61706	0	3.97453	4.3875	1.31962	0	1.80853	4.18101	-1.31962	2.37248	-	-
c107302_g1	2.83794	3.20163	0	2.06005	3.44758	1.45418	4.40259	3.88655	3.01979	1.03002	2.45088	4.14457	-1.98976	1.69369	-	-
c66612_g1	0	2.62293	0	0	1.72247	0	3.72465	2.72247	1.31147	0	0.861233	3.22356	-1.31147	2.36233	-	Proteinase inhibitor type-2
c53500_g1	1.9222	3.56194	0	0.925999	2.24184	1.53605	3.38267	3.13586	2.74207	0.463	1.88895	3.25927	-2.27907	1.37032	-	-
c81979_g1	0	3.80735	0	0	4.61706	0	3.92695	4.1811	1.90368	0	2.30853	4.05403	-1.90368	1.74549	-	-
c48389_g1	1.61939	3.09275	2.00807	2.33281	4.4464	0.658073	5.50697	6.48993	2.35607	2.17044	2.55224	5.99845	-0.18563	3.44621	-	-
c75706_g6	4.06695	0	2.61117	4.11437	0	4.59574	0	0	2.03348	3.36277	2.29787	0	1.32929	-2.29787	-	-
c65787_g1	1.47117	5.34034	1.41897	1.00896	5.39261	1.43225	4.71442	4.95685	3.40576	1.21397	3.41243	4.83563	-2.19179	1.4232	-	-
c50710_g2	0	4.32481	0	0	4.50779	0	3.44626	3.92125	2.16241	0	2.2539	3.68375	-2.16241	1.42985	AtMg00810	Uncharacterized mitochondrial protein AtMg00810
c11040_g1	0	0.286881	2.99458	2.64386	1.40054	0.464668	0	0.0565835	0.143441	2.81922	0.932603	0.0282918	2.67578	-0.904311	-	-
c40979_g2	0	3.7126	0	0	4.24869	0	3.60407	4.09085	1.8563	0	2.12434	3.84746	-1.8563	1.72312	-	-
c31646_g1	2.05311	4.09677	0	0.536053	4.41954	0	2.13093	3.81147	3.07494	0.268026	2.20977	2.9712	-2.80691	0.761432	-	-
c30763_g1	3.04614	0	3.49057	3.57652	0	3.10601	0	0	1.52307	3.53355	1.55301	0	2.01048	-1.55301	SKIP23	F-box protein SKIP23
c100289_g1	4.21101	0	1.46989	3.41819	1.08406	5.36352	0	0	2.10551	2.44404	3.22379	0	0.338532	-3.22379	-	-
c1365_g1	2.67129	0	3.14568	3.59455	0	3.05485	0	0	1.33565	3.37011	1.52742	0	2.03447	-1.52742	-	-
c73010_g1	3.59216	0	3.06005	3.90304	0	3.74416	0	0	1.79608	3.48154	1.87208	0	1.68546	-1.87208	-	-
c35263_g1	0.603946	1.65517	0.521322	0.297274	1.21648	0.619393	3.81412	3.64836	1.12956	0.409298	0.917937	3.73124	-0.72026	2.8133	HSP22	Small heat shock protein, chloroplastic
c79891_g2	1.48543	0	0	4.38888	0.992768	0	4.80374	6.1536	0.742713	2.19444	0.496384	5.47867	1.45173	4.98229	ERF109	Ethylene-responsive transcription factor ERF109
c77683_g2	0	5.31433	0	0	5.47994	0	3.48285	3.7366	2.65717	0	2.73997	3.60973	-2.65717	0.869756	-	-
c1864_g2	0.411426	2.33914	0	0	1.58496	0.748461	3.84197	2.79286	1.37528	0	1.16671	3.31741	-1.37528	2.1507	-	-
c53377_g2	0	3.33628	0	0	4.71809	0	4.4121	4	1.66814	0	2.35904	4.20605	-1.66814	1.84701	-	-
c74071_g6	0	2.62994	0	0	2.38957	0	3.42626	3.36317	1.31497	0	1.19478	3.39472	-1.31497	2.19993	-	-
c86212_g1	2.58256	2.15381	0.495695	2.59216	3.1127	0	3.94205	4.5509	2.36818	1.54393	1.55635	4.24647	-0.824254	2.69012	-	-
c36288_g1	0	0	6.45992	3.92505	0	0	1.60881	1.79909	0	5.19249	0	1.70395	5.19249	1.70395	-	-
c108445_g1	2.80323	3.75382	0	0	4.59694	0.485427	2.25096	3.23573	3.27852	0	2.54118	2.74334	-3.27852	0.202163	GABA-TP2	Gamma aminobutyrate transaminase 2
c82718_g5	2.53869	0	3.28875	3.40303	0	2.74163	0	0	1.26934	3.34589	1.37082	0	2.07655	-1.37082	-	-
c93338_g1	1.25701	0.0565835	2.55336	2.09761	2.52607	1.95233	0.925999	0	0.656797	2.32549	2.2392	0.463	1.66869	-1.7762	-	-
c31406_g1	0.226509	0	3.94111	1.69153	0	1.73985	0.298658	0	0.113254	2.81632	0.869924	0.149329	2.70307	-0.720595	-	-
c105708_g1	2.29278	1.8953	0	0.807355	0	1.18269	1.95977	2.67356	2.09404	0.403677	0.591346	2.31666	-1.69036	1.72532	-	-
c83898_g2	3.05658	0.941106	0	1.25701	0.400538	0.62293	2.81558	2.27501	1.99884	0.628505	0.511734	2.54529	-1.37034	2.03356	-	-
c41479_g1	3.4957	0	3.32337	3.41278	0	3.55582	0	0	1.74785	3.36808	1.77791	0	1.62023	-1.77791	-	-
c78598_g1	0	0	4.8212	2.41414	0	0.485427	0.516015	0.475085	0	3.61767	0.242713	0.49555	3.61767	0.252837	-	-
c73521_g1	2.57531	3.0993	6.71534	7.42794	3.23726	3.49825	4.23496	4.24413	2.8373	7.07164	3.36775	4.23954	4.23434	0.871789	ANN4	Annexin D4
c94119_g1	0.815575	1.93357	0	1.23266	1.15704	0	3.29425	3.06178	1.37457	0.61633	0.578522	3.17801	-0.758244	2.59949	-	-
c67003_g5	0	0.933573	0	0	0.201634	0	3.68145	2.29278	0.466786	0	0.100817	2.98712	-0.466786	2.8863	POX2	Proline dehydrogenase 2, mitochondrial
c63631_g1	0	2.60024	0	0	2.74844	0	3.30666	3.52421	1.30012	0	1.37422	3.41543	-1.30012	2.04121	-	Retrovirus-related Pol polyprotein from transposon TNT 1-94
c112198_g1	0	0	4.18745	2.90881	0	0	0.238787	0.176323	0	3.54813	0	0.207555	3.54813	0.207555	-	-
c96328_g1	0	0	0.713696	2.06695	2.36177	1.50589	0	0	0	1.39032	1.93383	0	1.39032	-1.93383	-	-
c112013_g1	0	4.22574	0	0	4.69655	0	3.28688	3.82782	2.11287	0	2.34828	3.55735	-2.11287	1.20907	-	-
c84102_g4	6.79103	6.97545	3.11603	5.30268	7.47978	6.77531	8.3249	7.22419	6.88324	4.20936	7.12755	7.77455	-2.67388	0.647001	HSP83A	Heat shock protein 83
c60870_g1	0	0	4.89239	1.38957	0.344828	0	0	0	0	3.14098	0.172414	0	3.14098	-0.172414	-	-
c80632_g3	0	0	6.53232	5.32661	0.963474	0.641546	3.904	2.93923	0	5.92946	0.80251	3.42161	5.92946	2.6191	-	-
c90625_g1	0	0	1.58976	0	3.22033	1.79077	0	0	0	0.794882	2.50555	0	0.794882	-2.50555	-	-
c62661_g1	0	0	4.03034	2.56803	0	0	0	0	0	3.29918	0	0	3.29918	0	-	-
c59823_g1	0.31034	0.111031	2.61117	4.03826	0.594549	0.790772	7.25682	6.94404	0.210686	3.32472	0.69266	7.10043	3.11403	6.40777	-	-
c84102_g5	0	0	0	1.43829	0	0	4.33485	3.67582	0	0.719146	0	4.00534	0.719146	4.00534	HSP82	Heat shock protein 82 (Fragment)
c57339_g1	2.32481	2.6017	0	0	2.22959	0	2.78241	1.09085	2.46325	0	1.11479	1.93663	-2.46325	0.821837	HSC-2	Heat shock cognate 70 kDa protein 2
c37889_g1	0.85599	4.00988	0	0.378512	3.85	0	2.73335	3.19219	2.43294	0.189256	1.925	2.96277	-2.24368	1.03777	SKP1B	SKP1-like protein 1B
c37889_g2	0.485427	3.28244	0	0	1.79077	0	1.15056	3.42895	1.88393	0	0.895386	2.28975	-1.88393	1.39437	At3g61260	Uncharacterized protein At3g61260
c41867_g1	0	0	1.66448	1.29278	1.17632	2.41414	0	0	0	1.47863	1.79523	0	1.47863	-1.79523	-	-
c31182_g1	3.72137	0	2.854	2.61117	4.31687	3.38543	0	2.91648	1.86069	2.73258	3.85115	1.45824	0.871898	-2.39291	-	-
c107550_g1	1	2.1177	2.71809	3.28983	2.94673	2.50843	0.0840643	1.74416	1.55885	3.00396	2.72758	0.914113	1.44511	-1.81347	-	-
c46949_g1	0	0	3.92695	2.57046	0	0	0	0	0	3.24871	0	0	3.24871	0	-	-
c40646_g2	0	0.632268	0	0	0	0	3.23879	2.61117	0.316134	0	0	2.92498	-0.316134	2.92498	-	-
c100467_g1	4.09508	0	4.56438	2.33914	0	3.67016	0	0	2.04754	3.45176	1.83508	0	1.40422	-1.83508	P1	NADP-dependent alkenal double bond reductase P1
c115110_g1	0	0.925999	2.43029	1.46467	2.38405	1.33914	0.214125	0	0.463	1.94748	1.86159	0.107062	1.48448	-1.75453	-	-
c37525_g1	0	0	0	0	0	0	3.22651	3.23573	0	0	0	3.23112	0	3.23112	-	-
c100346_g1	3.30597	0	3.17632	3.51854	0	3.0635	0	0	1.65299	3.34743	1.53175	0	1.69444	-1.53175	-	-
c101255_g1	0.773996	1.7866	3.9855	4.48864	2.76765	2.53107	2.72465	2.05311	1.2803	4.23707	2.64936	2.38888	2.95678	-0.260481	-	-
c84841_g2	4.27202	2.07382	4.40735	3.9607	3.20477	4.58616	1.03562	2.34483	3.17292	4.18402	3.89547	1.69023	1.0111	-2.20524	-	-
c99960_g1	0.250962	0	2.70044	3.1177	0	0.847997	0	0	0.125481	2.90907	0.423998	0	2.78359	-0.423998	-	-
c19109_g1	0	2.5509	0	1.43296	0	0	2.61117	2.68032	1.27545	0.71648	0	2.64575	-0.558971	2.64575	-	-
c84318_g14	2.64616	0	3.36036	3.4019	0	2.29278	0	0	1.32308	3.38113	1.14639	0	2.05805	-1.14639	-	-
c82714_g3	0.748461	0.963474	3.04963	3.49825	2.74631	2.22342	2.70708	0.713696	0.855968	3.27394	2.48487	1.71039	2.41797	-0.774478	PNC1	Cationic peroxidase 1
c69282_g1	2.42492	2.62293	0.613532	1.46467	2.43029	2.38957	4.31252	3.91361	2.52393	1.0391	2.40993	4.11306	-1.48483	1.70314	RBL14	Uncharacterized protein At3g17611
c40510_g1	0	4.39188	0	0	4.84746	0	3.07956	3.73202	2.19594	0	2.42373	3.40579	-2.19594	0.982063	-	-
c61669_g2	2.57773	0	3.18745	3.05137	0	2.68257	0	0	1.28887	3.11941	1.34129	0	1.83055	-1.34129	-	-
c56510_g2	0	3.68706	0	0	4	0	3.13586	3.51979	1.84353	0	2	3.32783	-1.84353	1.32783	-	-
c83583_g3	0	0	0	0	0	0	3.22033	3.12102	0	0	0	3.17067	0	3.17067	-	-
c65116_g1	5.38221	7.43579	7.31511	6.95814	7.47398	5.47277	10.7657	9.9758	6.409	7.13663	6.47338	10.3708	0.727625	3.89739	-	-
c86337_g6	2.57773	2.90304	0	0.505891	2.70044	2.30451	3.18903	3.17792	2.74038	0.252945	2.50248	3.18348	-2.48744	0.681	SSTLH1	(E,E)-germacrene B synthase
c7493_g1	0	0.956057	0	0	0.226509	0	2.70044	2.89918	0.478028	0	0.113254	2.79981	-0.478028	2.68655	-	-
c64202_g1	1.11103	0	2.82782	2.16993	0	2.62059	0.189034	0	0.555516	2.49887	1.31029	0.0945169	1.94336	-1.21578	-	-
c66222_g2	4.62644	2.94111	3.9782	4.77979	3.32048	4.70487	0.765535	2.14078	3.78377	4.37899	4.01268	1.45316	0.595218	-2.55952	CYP19-4	Peptidyl-prolyl cis-trans isomerase CYP19-4
c88425_g1	2.63691	3.34908	0.176323	0	0.765535	0.367371	1.54597	0.0840643	2.993	0.0881614	0.566453	0.815016	-2.90484	0.248563	-	-
c50726_g2	0	0	4.35262	1.85997	1.5008	0.918386	0.815575	1.51096	0	3.10629	1.20959	1.16327	3.10629	-0.0463255	-	-
c78086_g4	0.941106	2.05311	0	0	0.163499	0.400538	1.82782	2.01792	1.49711	0	0.282018	1.92287	-1.49711	1.64085	-	-
c84341_g9	1.75275	0.0840643	2.70044	2.70266	0.963474	1.71809	0	0	0.918406	2.70155	1.34078	0	1.78314	-1.34078	-	-
c60293_g1	0	0.879706	0	0	1.72683	0	3.49825	3.59216	0.439853	0	0.863416	3.5452	-0.439853	2.68179	-	-
c75511_g9	1.17818	0	3.21501	3.03363	0	1.16027	0	0	0.589092	3.12432	0.580136	0	2.53522	-0.580136	-	-
c83453_g6	1.57046	2.16027	0	0	2.6017	1.36177	3.5509	2.90881	1.86537	0	1.98173	3.22986	-1.86537	1.24812	-	-
c77563_g6	0	3.52732	0	0.214125	3.63807	0.400538	3.63575	3.31034	1.76366	0.107062	2.01931	3.47305	-1.6566	1.45374	-	-
c70755_g3	2.93734	0.871844	3.49057	2.67582	1.59932	3.08916	0.344828	0.485427	1.90459	3.08319	2.34424	0.415128	1.1786	-1.92911	ACO3	1-aminocyclopropane-1-carboxylate oxidase homolog
c92368_g1	2.09424	0	3.10936	2.79286	0	2.39506	0	0	1.04712	2.95111	1.19753	0	1.90399	-1.19753	-	-
c106103_g1	0.978196	0	2.87578	2.97453	0	1.32769	0	0	0.489098	2.92515	0.663844	0	2.43606	-0.663844	-	-
c47765_g1	2.75702	5.67638	2.72901	1.38405	6.13894	2.62527	5.19771	5.43296	4.2167	2.05653	4.3821	5.31533	-2.16017	0.93323	-	-
c72539_g3	0	0	0	0	0	0	2.85798	3.32337	0	0	0	3.09068	0	3.09068	-	-
c5237_g1	3.65535	0	3.0197	3.34341	0	3.852	0.0285692	0.356144	1.82768	3.18155	1.926	0.192356	1.35388	-1.73364	DDB_G0275351	Zinc finger protein 593 homolog
c64892_g4	0	3.12389	0	0	3.38038	0	3.39198	3.03563	1.56195	0	1.69019	3.2138	-1.56195	1.52361	-	-
c6603_g1	0	1.95606	0	0	2.79909	0	3.81865	3.19219	0.978028	0	1.39954	3.50542	-0.978028	2.10588	-	-
c75332_g1	3.03738	1.54102	0.15056	4.38059	3.24031	0	4.39163	4.96671	2.2892	2.26558	1.62016	4.67917	-0.0236254	3.05901	HARBI1	Putative nuclease HARBI1
c66098_g1	6.44029	6.85898	3.43563	6.25852	7.00203	6.22612	8.25526	7.51215	6.64963	4.84707	6.61408	7.88371	-1.80256	1.26963	MBF1C	Multiprotein-bridging factor 1c
c70755_g2	1.86394	0	2.85	2.47249	2.09424	2.1375	0	1.55582	0.931969	2.66124	2.11587	0.777908	1.72927	-1.33796	-	-
c57965_g1	0.459193	2.43377	0.584963	0	1.38999	0.747848	3.27512	2.6591	1.44648	0.292481	1.06892	2.96711	-1.154	1.89819	-	-
c115187_g1	0	0	3.20477	1.22033	0	1.67807	0	0	0	2.21255	0.839036	0	2.21255	-0.839036	-	-
c38906_g1	0.871844	0.669027	0.584963	0	0	0	1.95233	3.16993	0.770435	0.292481	0	2.56113	-0.477954	2.56113	-	-
c73051_g2	3.77821	5.00495	2.02503	2.15704	5.06996	3.78346	5.05355	5.27314	4.39158	2.09104	4.42671	5.16334	-2.30054	0.736636	CLPB1	Chaperone protein ClpB1
c58688_g2	0	0.565597	0	0	0	0.847997	3.27501	3.07211	0.282799	0	0.423998	3.17356	-0.282799	2.74956	-	Probable glutathione S-transferase
c76172_g1	0	2.69822	0	0	2.70044	0	2.76553	3.29866	1.34911	0	1.35022	3.0321	-1.34911	1.68188	-	-
c74783_g4	0	3.97269	0	0	4.7126	0	3.27202	3.52732	1.98635	0	2.3563	3.39967	-1.98635	1.04337	-	-
c84102_g1	0	0	0	0.992768	0	0	4.36036	2.6893	0	0.496384	0	3.52483	0.496384	3.52483	HSP82	Heat shock protein 82 (Fragment)
c86723_g3	3.03034	3.47768	3.74846	2.69153	1.60407	1.73985	5.29976	4.02326	3.25401	3.22	1.67196	4.66151	-0.034009	2.98955	At4g11170	Putative disease resistance protein At4g11170
c15315_g1	1.9855	2.10098	1.43296	3.16027	2.97269	2.24793	6.40718	5.35931	2.04324	2.29662	2.61031	5.88325	0.253378	3.27294	HSP70	Heat shock cognate 70 kDa protein
c78319_g13	3.94111	1.47508	3.23113	3.10266	1.58976	3.83996	0.137504	0.189034	2.7081	3.16689	2.71486	0.163269	0.458796	-2.55159	-	-
c81601_g7	3.06867	3.30743	2.81558	3.87578	3.97361	3.46074	7.37886	6.39077	3.18805	3.34568	3.71718	6.88481	0.157628	3.16764	HSP70	Heat shock 70 kDa protein
c104006_g1	1.31034	0	3.25248	2.81147	0	1.22651	0	0	0.65517	3.03197	0.613254	0	2.3768	-0.613254	-	-
c64765_g1	0	0	1.02148	4.39575	0	0	5.3837	6.00135	0	2.70861	0	5.69253	2.70861	5.69253	DREB1F	Dehydration-responsive element-binding protein 1F
c58589_g1	0	3.21723	0	0	3.54967	0	3.19535	3.09592	1.60862	0	1.77483	3.14564	-1.60862	1.3708	-	-
c84217_g3	2.10434	0	3.35191	2.96162	0	1.74846	0	0	1.05217	3.15677	0.874231	0	2.1046	-0.874231	-	-
c85003_g1	0.938722	2.98464	1.44278	1.26373	3.52493	0.952868	4.44182	4.77455	1.96168	1.35326	2.2389	4.60818	-0.608425	2.36928	SPBC2A9.03	Uncharacterized WD repeat-containing protein C2A9.03
c91104_g1	1.54102	2.33628	0	1.91073	1.48543	0	3.69377	1.77821	1.93865	0.955366	0.742713	2.73599	-0.983285	1.99327	-	-
c47159_g1	0	0	0	1.80735	0	0	4.04963	3.70929	0	0.903677	0	3.87946	0.903677	3.87946	-	-
c87569_g1	4.79753	0	2.4957	3.80012	0	4.44758	0	0	2.39877	3.14791	2.22379	0	0.749143	-2.22379	-	-
c58593_g1	0.0426443	2.98368	0	0	2.45681	0.432959	3.34625	2.45943	1.51316	0	1.44488	2.90284	-1.51316	1.45796	-	-
c85471_g13	0.454176	0.659925	0	0	1.65535	0	2.94486	3.51223	0.55705	0	0.827676	3.22854	-0.55705	2.40087	-	-
c399_g1	2.95047	0	2.36457	3.10601	0	3.38819	0	0	1.47523	2.73529	1.69409	0	1.26006	-1.69409	-	-
c82405_g7	0	0	0	0	0	0	2.67582	3.22805	0	0	0	2.95193	0	2.95193	-	-
c7243_g1	0	0.948601	0	0	1.88753	0	2.82171	4.01792	0.4743	0	0.943763	3.41982	-0.4743	2.47605	-	-
c83659_g8	6.26697	5.58856	3.83289	6.40548	5.6372	7.50088	3.01614	2.61117	5.92777	5.11919	6.56904	2.81366	-0.808583	-3.75539	-	Kirola
c58366_g2	0	0	0	3.7148	2.17313	0	0	0	0	1.8574	1.08656	0	1.8574	-1.08656	bla	Beta-lactamase TEM
c10827_g1	0	0	0	0.83996	0	0	3.12598	3.59455	0	0.41998	0	3.36027	0.41998	3.36027	-	-
c57733_g1	0	2.70044	0	0	3.00899	0	3.23726	2.95047	1.35022	0	1.50449	3.09386	-1.35022	1.58937	-	-
c14018_g1	1.33342	0	3.04264	2.53107	0	1.63691	0	0	0.666712	2.78686	0.818457	0	2.12015	-0.818457	-	-
c84736_g3	0.0840643	2.19849	0	0	0	0	1.15704	2.43029	1.14128	0	0	1.79366	-1.14128	1.79366	-	-
c84613_g2	4.44559	5.46074	2.69377	5.04701	5.16108	4.56255	6.92742	6.49905	4.95317	3.87039	4.86181	6.71324	-1.08278	1.85142	BAG5	BAG family molecular chaperone regulator 5, mitochondrial
c105459_g1	3.09255	2.30159	2.63923	3.10936	2.86196	2.64847	0	0	2.69707	2.8743	2.75521	0	0.17723	-2.75521	-	-
c36945_g1	0.495695	0	1.61824	1.25096	2.12102	1.36737	0	0	0.247848	1.4346	1.74419	0	1.18675	-1.74419	-	-
c7462_g2	1	0	3.03914	2.28983	0	1.50589	0	0	0.5	2.66449	0.752945	0	2.16449	-0.752945	-	-
c73695_g6	3.17153	0.226509	3.36737	2.90881	0.0565835	2.88947	0	0	1.69902	3.13809	1.47303	0	1.43907	-1.47303	-	-
c99719_g1	0	0.411426	2.33056	2.46989	0.263034	1.71809	0	0.545968	0.205713	2.40022	0.990561	0.272984	2.19451	-0.717577	-	-
c77798_g2	0.0976108	0.887525	3.32193	1.73985	1.94486	0.731183	0.495695	0.432959	0.492568	2.53089	1.33802	0.464327	2.03832	-0.873694	-	-
c93405_g1	0.443607	0	1.74846	0.545968	0.748461	4.39025	1.11103	0.0565835	0.221803	1.14721	2.56936	0.583807	0.925411	-1.98555	-	-
c62382_g1	0.669569	0.72445	0.517812	1.06547	0.889104	0.836778	2.94615	4.78789	0.69701	0.791639	0.862941	3.86702	0.0946291	3.00408	SHSP-2	18.8 kDa class II heat shock protein
c26147_g1	0	0	2.79909	1.56071	1.4489	0	0	0	0	2.1799	0.72445	0	2.1799	-0.72445	-	-
c82304_g1	0	0	2.66676	3.60288	0	0	6.42945	5.63169	0	3.13482	0	6.03057	3.13482	6.03057	At1g28650	GDSL esterase/lipase At1g28650
c54305_g4	3.02148	0	2.31325	3.1127	0	3.37156	0	0	1.51074	2.71297	1.68578	0	1.20223	-1.68578	-	-
c91760_g1	0.163499	0	0.879706	2.95977	0	2.09424	0	0	0.0817494	1.91974	1.04712	0	1.83799	-1.04712	-	-
c93194_g1	0	0	0	0.411426	2.27501	0	3.80839	4.64731	0	0.205713	1.1375	4.22785	0.205713	3.09035	-	-
c82718_g2	2.19535	0	2.17313	2.36177	2.22033	1.79077	0	0.584963	1.09767	2.26745	2.00555	0.292481	1.16977	-1.71307	-	-
c61229_g1	4.98732	3.38128	5.7498	6.06329	3.91552	5.24982	3.11936	3.73118	4.1843	5.90654	4.58267	3.42527	1.72224	-1.1574	rplT	50S ribosomal protein L20
c116327_g1	2.22342	0	1.94111	2.27798	3.60288	2.47508	1.29866	1.02148	1.11171	2.10955	3.03898	1.16007	0.997834	-1.87892	-	-
c53377_g5	0	2.66448	0	0	2.4489	0	2.53854	2.99277	1.33224	0	1.22445	2.76565	-1.33224	1.5412	-	-
c101724_g1	0	1.33342	0	0	0	0	2.62293	1.77821	0.666712	0	0	2.20057	-0.666712	2.20057	-	-
c73905_g7	0	1.66903	0	0	2.30743	0	3.60644	2.75702	0.834513	0	1.15371	3.18173	-0.834513	2.02802	-	-
c68944_g1	0	3.10266	0	0	2.51096	0	2.21412	2.91648	1.55133	0	1.25548	2.5653	-1.55133	1.30982	-	-
c45482_g2	0	0	4.36177	2.68257	0	0	1.33914	0	0	3.52217	0	0.669569	3.52217	0.669569	-	-
c30418_g1	1.80323	0	2.18903	3.38681	0	1.91839	0	0	0.901614	2.78792	0.959193	0	1.88631	-0.959193	-	-
c63631_g2	0	1.45943	0	0	1.22033	0	2.58976	2.86196	0.729716	0	0.610165	2.72586	-0.729716	2.11569	-	-
c82898_g9	0	0.895303	0.0285692	0.594549	1.0072	0	3.23879	3.18587	0.447651	0.311559	0.503598	3.21233	-0.136092	2.70873	-	-
c101447_g1	0	0	1.24489	0	2.42492	2.01792	0	0	0	0.622444	2.22142	0	0.622444	-2.22142	-	-
c94308_g1	1.57531	0.9855	1.43296	2.488	2.73552	1.58976	0	0	1.28041	1.96048	2.16264	0	0.680074	-2.16264	-	-
c26576_g1	0	0	4.20945	3.34483	1.5509	0.584963	1.93734	2.07039	0	3.77714	1.06793	2.00387	3.77714	0.935935	-	-
c86359_g2	1.03562	0	1.32769	1.88362	2.26903	1.23266	0	0	0.517812	1.60565	1.75085	0	1.08784	-1.75085	-	-
c58688_g3	0	0.903038	0	0	0	1.14405	2.7761	3.13258	0.451519	0	0.572023	2.95434	-0.451519	2.38232	GST3	Glutathione S-transferase 3
c102793_g1	0	0.0426443	2.55582	2.30451	0	1.18269	0.333424	0	0.0213222	2.43016	0.591346	0.166712	2.40884	-0.424634	-	-
c53240_g1	1.1177	0	2.82985	1.35614	2.42492	1.75275	1.60881	0	0.558848	2.093	2.08884	0.804405	1.53415	-1.28443	-	-
c44123_g1	0	3.18745	0	0	3.34056	0	2.82782	2.95791	1.59373	0	1.67028	2.89287	-1.59373	1.22259	-	-
c103294_g1	0	0	0	0.847997	0	0	4.0018	2.47768	0	0.423998	0	3.23974	0.423998	3.23974	HSP18.2	18.2 kDa class I heat shock protein
c18434_g1	0	1.24271	0	0	1.48266	0	2.91353	2.95672	0.621357	0	0.741331	2.93512	-0.621357	2.19379	-	-
c63203_g1	0	1.9782	0	0	3.04089	0	3.2765	3.41143	0.989098	0	1.52045	3.34396	-0.989098	1.82352	-	-
c75666_g7	0	2.84398	0	0	3.15056	0	3.01614	2.91265	1.42199	0	1.57528	2.96439	-1.42199	1.38911	-	-
c106350_g1	0.163499	2.54597	1.88362	1.22033	3.12598	2.09424	0	0	1.35473	1.55198	2.61011	0	0.197242	-2.61011	-	-
c78485_g1	2.91648	0.713696	1.62761	3.70487	2.19849	3.03034	0.411426	0.910733	1.81509	2.66624	2.61442	0.661079	0.851153	-1.95334	CYP74A	Allene oxide synthase, chloroplastic
c80560_g8	0	2.91839	0	0	2.12763	0	2.67582	2.1375	1.45919	0	1.06382	2.40666	-1.45919	1.34284	-	-
c80121_g6	1.68257	3.06178	0.400538	0	0	2.17632	2.08406	1.3505	2.37217	0.200269	1.08816	1.71728	-2.17191	0.629119	-	-
c98291_g1	0.748461	1.76977	0.879706	1.01436	0.422233	0.0565835	2.41954	3.03386	1.25912	0.947031	0.239408	2.7267	-0.312086	2.48729	-	-
c94255_g1	3.91839	5.55428	1.17632	0	5.24945	4.0365	2.45154	4.12267	4.73633	0.588161	4.64297	3.28711	-4.14817	-1.35587	HSP22.0	22.0 kDa class IV heat shock protein
c99477_g1	0	0	0	2.82782	0	0	4.57168	3.83895	0	1.41391	0	4.20531	1.41391	4.20531	-	-
c14276_g1	4.35614	0	2.58015	3.03914	0	4.30961	0	0	2.17807	2.80964	2.15481	0	0.63157	-2.15481	AtMg00810	Uncharacterized mitochondrial protein AtMg00810
c1314_g1	1.76977	1.82782	0.163499	1.28096	0	0.344828	2.11437	1.64155	1.7988	0.722228	0.172414	1.87796	-1.07657	1.70554	-	-
c80479_g4	0	0	0.650765	0.669027	0	0	3.37851	3.5008	0	0.659896	0	3.43966	0.659896	3.43966	-	-
c6476_g1	1.60407	1.39506	3.05137	2.13093	2.57046	0.895303	0.0976108	0	1.49957	2.59115	1.73288	0.0488054	1.09158	-1.68408	-	-
c5237_g2	2.51602	0.0285692	2.30159	2.39506	1.1375	2.81967	0.31034	0.250962	1.27229	2.34833	1.97859	0.280651	1.07603	-1.69794	-	-
c69709_g1	7.77531	8.26618	3.20477	4.13914	8.16817	7.97057	6.69585	6.29278	8.02075	3.67195	8.06937	6.49432	-4.34879	-1.57505	HSP23	Small heat shock protein, chloroplastic
c33912_g1	0	0.613532	2.12433	1.63691	2.75061	2.06005	0.903038	1.52105	0.306766	1.88062	2.40533	1.21204	1.57386	-1.19328	-	-
c55714_g1	2.97636	0.650765	2.55336	2.42761	1.09761	3.08066	0	0	1.81356	2.49048	2.08913	0	0.676919	-2.08913	-	DNA-directed RNA polymerase II subunit RPB7
c22261_g1	0.823749	0	3.86196	1.31615	1.1635	0	0	0	0.411875	2.58905	0.581749	0	2.17718	-0.581749	-	-
c89747_g1	2.65535	0.641546	2.5656	2.33914	0	0.765535	4.01346	3.87578	1.64845	2.45237	0.382767	3.94462	0.803918	3.56185	-	-
c72473_g2	0.847997	2.30159	0	1.1375	1.92979	0.910733	3.89627	2.43029	1.57479	0.568752	1.42026	3.16328	-1.00604	1.74302	BBX21	Probable salt tolerance-like protein At1g75540
c1188_g1	0	0	4.65191	3.91934	0	1.4957	1.70044	2.86987	0	4.28563	0.747848	2.28516	4.28563	1.53731	-	-
c80479_g5	0	0	0.0285692	2.11437	0.298658	0.15056	4.08746	4.0009	0	1.07147	0.224609	4.04418	1.07147	3.81957	-	-
c76601_g10	1.77821	0	0	0	0	0.124328	1.85599	1.9855	0.889104	0	0.0621641	1.92075	-0.889104	1.85858	-	-
c74296_g4	0	0	0	0	0	0	3.12763	2.36177	0	0	0	2.7447	0	2.7447	-	-
c57101_g2	2.24793	0	2.48027	2.76765	0	2.488	0	0	1.12396	2.62396	1.244	0	1.5	-1.244	-	-
c112037_g1	0	0	3.44095	4.82833	0	0	7.21597	6.54086	0	4.13464	0	6.87842	4.13464	6.87842	-	-
c62457_g2	1.926	0	2.53605	3.04089	0	1.83592	0	0	0.963	2.78847	0.917962	0	1.82547	-0.917962	-	-
c74703_g3	0.748461	0	0	0	0	0	2.75275	1.9855	0.374231	0	0	2.36912	-0.374231	2.36912	-	-
c56009_g2	0	0	0	0.0840643	0	0	3.53232	2.0321	0	0.0420321	0	2.78221	0.0420321	2.78221	DES1	9-divinyl ether synthase
c60659_g1	0	0	3.88655	2.14731	0	0	0	0.555816	0	3.01693	0	0.277908	3.01693	0.277908	-	-
c59455_g2	0.575312	0	3.06695	1.84398	0	1.12433	0	0	0.287656	2.45547	0.562164	0	2.16781	-0.562164	-	-
c83884_g7	0	0	0	0	1.10434	0	3.27053	3.29131	0	0	0.552168	3.28092	0	2.72875	-	-
c100820_g1	0	0	0	0	0	0	2.80735	2.64847	0	0	0	2.72791	0	2.72791	-	-
c12234_g1	0.226509	0	0.941106	1.69153	1.60407	2.73769	1.29866	0	0.113254	1.31632	2.17088	0.649329	1.20307	-1.52155	-	-
c77826_g7	0	0	3.91361	1.53107	0	0	0	0	0	2.72234	0	0	2.72234	0	-	-
c99726_g1	0.925999	0.713696	2.96162	1.41143	1.27501	2.42761	1	0	0.819848	2.18652	1.85131	0.5	1.36668	-1.35131	-	-
c115146_g1	4.65306	0	2.13093	3.14241	0	4.81198	0	0	2.32653	2.63667	2.40599	0	0.310142	-2.40599	-	-
c92874_g1	0.748461	2.30159	0	0.536053	2.20163	0.422233	2.64616	2.88947	1.52502	0.268026	1.31193	2.76782	-1.257	1.45588	-	-
c714_g1	0	0	1.98185	0.176323	3.01078	0.594549	0	0.344828	0	1.07909	1.80266	0.172414	1.07909	-1.63025	-	-
c62870_g4	0	0	1.40054	2.18269	1.0072	2.17632	0	1.3505	0	1.79162	1.59176	0.675249	1.79162	-0.916511	-	-
c83064_g7	3.47508	2.15381	0	0	1.11103	2.01078	0.85599	2.04963	2.81445	0	1.56091	1.45281	-2.81445	-0.108095	CPK29	Calcium-dependent protein kinase 29
c87012_g4	0	0.731183	1.65076	1.86394	3.21878	0.831877	1.43296	0	0.365592	1.75735	2.02533	0.71648	1.39176	-1.30885	-	-
c114307_g1	0	0.275007	3.0635	1.88753	1.68706	0	0	0.963474	0.137504	2.47551	0.84353	0.481737	2.33801	-0.361793	-	-
c87077_g3	0	3.68032	0	0	3.64962	0	2.82985	2.51096	1.84016	0	1.82481	2.67041	-1.84016	0.845598	R1A-6	Putative late blight resistance protein homolog R1A-6
c80623_g9	0	0	3.03914	1.48543	0	0.925999	0.0840643	0	0	2.26228	0.463	0.0420321	2.26228	-0.420968	-	-
c66835_g1	5.1177	1.44361	3.88655	4.16269	0	4.49761	0.333424	0.286881	3.28065	4.02462	2.24881	0.310152	0.743971	-1.93865	CESA1	Cellulose synthase A catalytic subunit 1 [UDP-forming]
c70133_g1	4.72574	4.4614	0	3.40735	5.41819	2.12763	3.3505	3.78031	4.59357	1.70368	3.77291	3.5654	-2.88989	-0.207508	-	-
c71394_g1	0	1.57531	0	0.669027	0	0.124328	1.26903	3.30889	0.787656	0.334513	0.0621641	2.28896	-0.453143	2.2268	-	-
c85693_g1	0.704872	2.08406	1.42223	1.52607	1.03562	0	3.37016	3.18428	1.39447	1.47415	0.517812	3.27722	0.0796828	2.75941	-	-
c112016_g1	2.56316	2.21412	0	2.64155	3.30889	1.0635	3.77189	3.82069	2.38864	1.32077	2.18619	3.79629	-1.06787	1.61009	-	-
c95325_g1	0	0	2.69153	2.78031	1.33342	0.895303	0.0565835	2.29572	0	2.73592	1.11436	1.17615	2.73592	0.0617901	-	-
c68587_g1	0.505891	0	1.76977	0	2.14731	1.91839	0	0	0.252945	0.884886	2.03285	0	0.63194	-2.03285	MTH_273	UPF0098 protein MTH_273
c78785_g8	1.31034	0.526069	2.44361	2.22651	2.06005	1.63691	0.807355	0.400538	0.918204	2.33506	1.84848	0.603946	1.41685	-1.24453	-	-
c74158_g1	5.00532	2.47407	4.80595	5.0814	2.4337	5.19811	2.40625	2.31176	3.73969	4.94367	3.81591	2.359	1.20398	-1.4569	nsa2	Ribosome biogenesis protein NSA2 homolog
c51328_g1	0	0.389567	2.89336	1.90689	0.910733	0	0	0	0.194783	2.40013	0.455366	0	2.20534	-0.455366	-	-
c64765_g2	0	0	0.956057	3.81558	0	0	4.66562	5.42626	0	2.38582	0	5.04594	2.38582	5.04594	-	-
c75276_g8	0	3.15056	0	0	2.51854	0	1.86394	2.81352	1.57528	0	1.25927	2.33873	-1.57528	1.07946	-	-
c79788_g2	6.03447	6.4041	3.0048	4.81458	6.649	6.10471	7.09489	6.34757	6.21929	3.90969	6.37686	6.72123	-2.3096	0.344375	-	17.3 kDa class II heat shock protein
c88977_g1	0	0.201634	0.124328	0	3.2854	2.11103	0	0.0143553	0.100817	0.0621641	2.69822	0.00717765	-0.0386529	-2.69104	-	-
c86680_g1	1.9222	2.03914	4.88753	4.65764	2.86196	3.30012	3.80839	2.64847	1.98067	4.77258	3.08104	3.22843	2.79191	0.147386	-	-
c72689_g5	0.5	0.399544	1.90657	1.30156	2.18358	1.9502	0	1.16528	0.449772	1.60406	2.06689	0.58264	1.15429	-1.48425	-	-
c93418_g1	0	0	0.0143553	1.7866	0	0	4.49697	2.58015	0	0.900476	0	3.53856	0.900476	3.53856	-	-
c74980_g2	0.0565835	2.44361	0	0	1.87971	0.367371	2.67807	2.34483	1.2501	0	1.12354	2.51145	-1.2501	1.38791	Os12g0580900	Probable protein phosphatase 2C 78
c100966_g1	1.09085	1.88753	0	0.0143553	0	0	1.17632	1.13093	1.48919	0.00717765	0	1.15363	-1.48201	1.15363	At1g63130	Pentatricopeptide repeat-containing protein At1g63130, mitochondrial
c83379_g4	1.38957	1.18269	2.77821	3.05311	2.30743	2.75275	2.46989	0.584963	1.28613	2.91566	2.53009	1.52742	1.62953	-1.00266	-	-
c53040_g2	0	0	0	0	0	0	2.46205	2.80116	0	0	0	2.63161	0	2.63161	-	-
c101874_g1	0	0	2.33056	0	1.38957	1.53605	0	0	0	1.16528	1.46281	0	1.16528	-1.46281	-	-
c55931_g1	0	0	2.7137	2.77821	1.23266	1.68706	2.08406	1.09085	0	2.74595	1.45986	1.58746	2.74595	0.127598	-	-
c69314_g1	0	0	0	0.411426	0	0	2.02148	3.61471	0	0.205713	0	2.81809	0.205713	2.81809	-	-
c73727_g3	0.189034	0	3.12102	2.31904	0	1.26903	0.687061	0.613532	0.0945169	2.72003	0.634517	0.650296	2.62551	0.0157796	-	-
c19838_g1	0	0	3.06695	2.14731	0	0	0	0	0	2.60713	0	0	2.60713	0	-	-
c51779_g1	3.70044	0	0	4.2854	0	4.62469	0	0	1.85022	2.1427	2.31234	0	0.292481	-2.31234	-	-
c84016_g1	1.49057	2.74201	2.20163	3.16672	2.37573	2.848	1.15056	0	2.11629	2.68417	2.61187	0.57528	0.567886	-2.03659	-	-
c65000_g2	0	0	0.475085	2.61824	0.963474	0	4.09255	5.1639	0	1.54666	0.481737	4.62822	1.54666	4.14649	-	-
c68168_g4	0	3.47768	0	0	3.60288	0	2.29866	3.02326	1.73884	0	1.80144	2.66096	-1.73884	0.859515	-	-
c3784_g1	0	0	3.83794	3.9364	3.46205	0	1.46467	4.58075	0	3.88717	1.73103	3.02271	3.88717	1.29168	-	-
c59146_g2	1.28096	0.0840643	0	0	0	0.214125	1.35614	2.68257	0.68251	0	0.107062	2.01936	-0.68251	1.9123	-	-
c44450_g3	0.0285692	2.99095	4.32984	3.82985	2.38957	3.11936	2.10434	3.36317	1.50976	4.07985	2.75446	2.73375	2.57008	-0.0207076	-	-
c68641_g2	0.948601	2.74201	0.669027	2.43296	0	0.871844	1.61353	3.849	1.8453	1.55099	0.435922	2.73127	-0.29431	2.29534	-	-
c62765_g4	3.40871	1.18903	4.59932	4.44427	2.1635	3.39917	2.89336	1.93734	2.29887	4.52179	2.78133	2.41535	2.22292	-0.365982	-	-
c71974_g1	1.71899	0	3.43126	2.3508	1.53089	2.1427	1.56464	0.99457	0.859493	2.89103	1.83679	1.27961	2.03153	-0.557187	-	-
c62660_g3	0	0	3.20006	1.97085	0	0	0	0	0	2.58546	0	0	2.58546	0	-	-
c14330_g2	1.63691	0	0	0	0	0	1.71809	1.81147	0.818457	0	0	1.76478	-0.818457	1.76478	-	-
c84909_g3	1.69153	0	3.45017	3.03271	1.74269	2.06091	1.56547	1.86884	0.845764	3.24144	1.9018	1.71715	2.39568	-0.184642	-	-
c7678_g2	1.79077	0.847997	5.39197	4.26303	3.57652	0.367371	2.71809	3.08236	1.31938	4.8275	1.97195	2.90022	3.50812	0.928278	-	-
c85450_g10	2.60644	1.17632	0	0	0	0	0.879706	0.495695	1.89138	0	0	0.6877	-1.89138	0.6877	-	-
c45638_g1	0	0	0.704872	3.20945	0	2.90497	1.66448	0	0	1.95716	1.45248	0.832241	1.95716	-0.620241	-	-
c105116_g1	0	0.367371	3.01257	2.88557	0	0	5.27724	5.39815	0.183686	2.94907	0	5.33769	2.76539	5.33769	-	-
c89467_g1	0.111031	0.903038	1.82782	0	2.48027	2.03562	0.189034	0	0.507035	0.91391	2.25794	0.0945169	0.406875	-2.16343	-	-
c27155_g1	4.33199	3.6893	1.94486	3.96993	4.31976	5.32337	0.9855	1.41143	4.01065	2.9574	4.82157	1.19846	-1.05325	-3.6231	DIR1	Putative lipid-transfer protein DIR1
c63116_g1	0	0	0.367371	3.0036	0	0	4.26754	4.24108	0	1.68549	0	4.25431	1.68549	4.25431	-	-
c68185_g4	0	0.748461	0	0	0	0	1.52105	2.8679	0.374231	0	0	2.19447	-0.374231	2.19447	-	-
c40646_g1	0	3.35755	3.6792	2.23573	3.60999	0.722466	6.35562	5.67016	1.67878	2.95746	2.16623	6.01289	1.27869	3.84666	-	-
c30087_g1	0.910733	0	1.94111	1.61353	1.12433	1.36737	0	0	0.455366	1.77732	1.24585	0	1.32195	-1.24585	-	-
c112370_g1	0	0	1.94111	2.87971	0	0	5.16189	4.78764	0	2.41041	0	4.97476	2.41041	4.97476	-	-
c74437_g9	1.68257	0	2.98368	2.64155	0	1.17632	0	0	0.841287	2.81261	0.588161	0	1.97133	-0.588161	-	-
c92230_g1	1.91456	1.70929	3.21412	2.43296	2.19849	1.80735	0	0.910733	1.81193	2.82354	2.00292	0.455366	1.01161	-1.54756	-	-
c71032_g2	1.43296	2.22651	0.565597	1.65992	1.19535	0	2.73335	2.1375	1.82973	1.11276	0.597674	2.43543	-0.716973	1.83776	-	-
c9678_g1	0	1.58496	0	0	1.76129	0	2.68706	2.59455	0.792481	0	0.880643	2.6408	-0.792481	1.76016	-	-
c77548_g10	0	0	0	0	0	0	2.56316	2.53605	0	0	0	2.54961	0	2.54961	-	-
c85309_g3	0	0	2.46728	0	1.54102	1.09085	0	0	0	1.23364	1.31594	0	1.23364	-1.31594	-	-
c113722_g1	0	0	0	3.0993	0	0	4.65821	3.53978	0	1.54965	0	4.099	1.54965	4.099	-	-
c85679_g3	0	0.163499	0	1.1635	0	0	3.11437	2.98368	0.0817494	0.581749	0	3.04902	0.5	3.04902	-	-
c74194_g6	2.31034	2.45154	1.88362	2.38405	2.85798	3.24184	0.516015	0	2.38094	2.13384	3.04991	0.258008	-0.247105	-2.7919	-	-
c87851_g1	0	0	2.62994	2.45943	0	0	0	0	0	2.54469	0	0	2.54469	0	-	-
c73508_g10	0	2.49057	0	0	3.45418	0	3.90689	2.14078	1.24529	0	1.72709	3.02383	-1.24529	1.29675	-	-
c58424_g1	1	1.37851	1.71809	3.06867	0	3.50716	0.0840643	0.748461	1.18926	2.39338	1.75358	0.416263	1.20412	-1.33732	-	-
c40047_g1	0	0	4.44692	2.86987	0	0	1.58496	0.650765	0	3.65839	0	1.11786	3.65839	1.11786	-	-
c40920_g1	4.18982	4.24945	0.604071	1.7137	4.68313	4.29352	3.98459	3.94953	4.21963	1.15888	4.48833	3.96706	-3.06075	-0.521264	-	-
c67003_g4	0	0	0	0	0	0	3.40599	1.66903	0	0	0	2.53751	0	2.53751	POX1	Proline dehydrogenase 1, mitochondrial
c77975_g5	0	0	0	0	0	0	2.63923	2.43296	0	0	0	2.5361	0	2.5361	-	-
c84039_g2	1.4489	0.941106	2.09085	2.33342	2.39506	1.85599	1.21412	0	1.195	2.21214	2.12553	0.607062	1.01713	-1.51846	-	-
c62924_g1	1.62761	0	3.853	2.44361	0	0.687061	0	0.286881	0.813803	3.1483	0.34353	0.143441	2.3345	-0.20009	-	-
c79958_g5	0	0	3.71039	1.86394	0	0	0	0.505891	0	2.78717	0	0.252945	2.78717	0.252945	ZIFL2	Probable peptide/nitrate transporter At3g43790
c36522_g1	0	0	0	0	0.495695	0	3.0268	2.53107	0	0	0.247848	2.77893	0	2.53109	-	-
c108616_g1	3.75382	0	4.09339	3.78136	2.41954	2.7845	1.13093	3.13422	1.87691	3.93738	2.60202	2.13258	2.06047	-0.469446	-	-
c75666_g8	0	0.9855	0	0	0.15056	0	2.10769	2.11437	0.49275	0	0.0752798	2.11103	-0.49275	2.03575	-	-
c74869_g3	4.94439	5.85125	0.871844	1.62761	5.72137	5.10852	3.82171	3.76447	5.39782	1.24973	5.41495	3.79309	-4.14809	-1.62186	Dnajb13	DnaJ homolog subfamily B member 13
c30860_g1	0	1.99277	0	0	0.0840643	0	0.963474	2.16672	0.996384	0	0.0420321	1.56509	-0.996384	1.52306	-	-
c59178_g1	1.29866	0.545968	2.23879	1.07039	1.81147	4.40327	2.64616	0	0.922313	1.65459	3.10737	1.32308	0.732275	-1.78429	-	-
c114282_g1	0	0	3.01436	0.454176	2.33342	0	0.0565835	0.713696	0	1.73427	1.16671	0.38514	1.73427	-0.781572	-	-
c43720_g1	0	2.96347	0	0	3.41007	0	2.76765	2.70929	1.48174	0	1.70503	2.73847	-1.48174	1.03344	-	-
c75605_g4	1.70487	1.08406	0	0.790772	1.03562	0	2.10769	1.95977	1.39447	0.395386	0.517812	2.03373	-0.999082	1.51592	-	-
c67710_g2	0	0.737542	0	0	0.897468	0	2.75672	2.43015	0.368771	0	0.448734	2.59344	-0.368771	2.1447	TPPI	Probable trehalose-phosphate phosphatase I
c78417_g5	0	0	2.30159	2.80529	0	0	0.0840643	0	0	2.55344	0	0.0420321	2.55344	0.0420321	-	-
c29146_g1	0	0	3.65306	2.90497	0	0	1.53605	0	0	3.27901	0	0.768026	3.27901	0.768026	-	-
c19082_g1	1.25096	3.20789	0	0	3.72465	1.54102	2.81558	3.0036	2.22943	0	2.63283	2.90959	-2.22943	0.276754	-	-
c25785_g1	0	0.302036	0	0	0.369924	0	2.58382	2.48926	0.151018	0	0.184962	2.53654	-0.151018	2.35158	-	-
c79956_g1	0.31034	0	4.29352	2.10098	0.545968	0.632268	1.68257	0.575312	0.15517	3.19725	0.589118	1.12894	3.04208	0.539825	CER3	Protein ECERIFERUM 3
c56510_g1	0	3.07724	0	0	3.78555	0	2.62994	3.08066	1.53862	0	1.89278	2.8553	-1.53862	0.962523	-	-
c8636_g1	0	3.0216	0	0	3.67218	0	3.32325	2.32725	1.5108	0	1.83609	2.82525	-1.5108	0.989161	-	-
c37662_g1	0	0	3.35191	1.64616	0	0	0	0	0	2.49904	0	0	2.49904	0	-	-
c41754_g1	0	0	2.66448	1.02148	1.30451	0	0	0	0	1.84298	0.652256	0	1.84298	-0.652256	-	-
c100078_g1	0	0	3.0268	1.96347	0	0	0	0	0	2.49514	0	0	2.49514	0	-	-
c62180_g1	0.0565835	0	5.27873	3.51728	0.565597	0.0703893	1.95977	2.42761	0.0282918	4.398	0.317993	2.19369	4.36971	1.87569	-	-
c39796_g1	0.731183	1.10434	0	0	1.0635	0	1.80735	2.40599	0.91776	0	0.531751	2.10667	-0.91776	1.57492	-	-
c40154_g1	2.86987	3.61353	0.163499	0	2.31615	2.02857	1.74416	1.26303	3.2417	0.0817494	2.17236	1.5036	-3.15995	-0.66876	-	-
c76862_g4	0	2.02857	1.14405	0.941106	2.30743	2.64616	0	0.0285692	1.01428	1.04258	2.4768	0.0142846	0.0282918	-2.46251	-	-
c78162_g1	0	0	0.71648	1.77422	0	0	4.56082	2.90973	0	1.24535	0	3.73528	1.24535	3.73528	At3g25750	Putative F-box protein At3g25750
c54305_g1	2.25096	0	2.57046	1.9222	0	2.73335	0	0	1.12548	2.24633	1.36668	0	1.12085	-1.36668	-	-
c81336_g3	1.1375	0	0.85599	1.61353	0	0	3.38405	2.91648	0.568752	1.23476	0	3.15026	0.666009	3.15026	-	-
c14387_g1	0	2.13422	0	0	1.58015	0	2.13422	2.27798	1.06711	0	0.790073	2.2061	-1.06711	1.41603	-	-
c104064_g1	3.30889	4.66505	0.555816	0.970854	5.1807	2.80529	2.93168	3.57289	3.98697	0.763335	3.993	3.25229	-3.22363	-0.740712	-	-
c19457_g2	0	0	1.12433	1.24489	1.70044	0.887525	0	0	0	1.18461	1.29398	0	1.18461	-1.29398	-	-
c29815_g1	0.823749	0	2.12433	1.89918	0	1.73985	0	0	0.411875	2.01175	0.869924	0	1.59988	-0.869924	-	-
c86996_g1	0	3.88557	0	0	3.98914	0	2.35896	2.68257	1.94279	0	1.99457	2.52077	-1.94279	0.526197	-	-
c63806_g1	1.76977	0	2.92979	2.89724	0	0.879706	0	0	0.884886	2.91352	0.439853	0	2.02863	-0.439853	-	-
c11979_g2	0.613532	0	1.33342	0	2.93546	1.52105	0	0.263034	0.306766	0.666712	2.22826	0.131517	0.359946	-2.09674	-	-
c24514_g1	6.8596	4.65076	4.44427	2.32769	7.25267	6.49554	0.678072	3.42089	5.75518	3.38598	6.8741	2.04948	-2.3692	-4.82462	-	-
c80933_g4	0	0.263034	2.50335	2.29866	0	0.367371	0	0	0.131517	2.401	0.183686	0	2.26949	-0.183686	SKIP19	F-box protein SKIP19
c88293_g1	0	0	0	0.722466	0.0703893	0	3.0321	2.66448	0	0.361233	0.0351947	2.84829	0.361233	2.8131	-	-
c81052_g8	4.03562	2.91265	0	0	2.30451	2.45418	1.02857	1.67807	3.47414	0	2.37934	1.35332	-3.47414	-1.02602	-	-
c51324_g1	0.447651	0	3.91984	3.60673	0.637504	0.700269	1.90419	1.61633	0.223826	3.76328	0.668886	1.76026	3.53946	1.09138	-	-
c22621_g1	0	0	2.35614	1.1177	1.42223	0	0	0	0	1.73692	0.711117	0	1.73692	-0.711117	-	-
c40491_g1	0	0	2.68482	3.26153	0.0703893	0	5.51033	5.40224	0	2.97317	0.0351947	5.45629	2.97317	5.42109	-	Transcription factor HBP-1b(c38)
c83108_g4	0.0285692	0	0	0	2.97453	1.9486	0	0	0.0142846	0	2.46157	0	-0.0142846	-2.46157	-	-
c102078_g1	1.54102	1.30451	5.62234	3.25096	1.48543	1.27501	1.58015	2.31615	1.42277	4.43665	1.38022	1.94815	3.01389	0.567929	-	-
c41176_g2	1.22033	1.01436	1.35614	0	0	0	1.71809	2.29278	1.11734	0.678072	0	2.00543	-0.439271	2.00543	-	-
c17575_g1	0	0	2.31034	1.90689	0.910733	0	0	0.238787	0	2.10862	0.455366	0.119393	2.10862	-0.335973	-	-
c78650_g3	0	1.68706	7.39883	6.27891	2.6893	1.93357	6.26059	5.46565	0.84353	6.83887	2.31144	5.86312	5.99534	3.55168	-	-
c79866_g1	6.20731	5.18428	5.22265	7.27771	6.61648	3.17792	7.71246	8.07441	5.69579	6.25018	4.8972	7.89343	0.554384	2.99624	HARBI1	Putative nuclease HARBI1
c113307_g1	1.23879	0.0285692	2.53605	1.78241	2.14405	1.09761	0.321928	1.09085	0.633678	2.15923	1.62083	0.706391	1.52555	-0.914438	-	-
c66134_g1	3.19061	1.69153	3.91743	2.57289	2.22342	3.17473	0	2.13093	2.44107	3.24516	2.69907	1.06547	0.804086	-1.63361	ATHB-40	Homeobox-leucine zipper protein ATHB-40
c87429_g1	0	0	0	0	0	0	2.99277	1.87971	0	0	0	2.43624	0	2.43624	UGT72B1	UDP-glycosyltransferase 72B1
c56147_g1	0.478028	0	0.431969	1.52209	0.0420321	0	3.24263	3.14443	0.239014	0.977031	0.0210161	3.19353	0.738017	3.17252	-	-
c60174_g2	0	0	0	0.0426443	0.941106	0	2.9241	2.9222	0	0.0213222	0.470553	2.92315	0.0213222	2.4526	-	-
c91979_g1	0	0	3.55582	1.30451	0	0	0	0	0	2.43016	0	0	2.43016	0	-	-
c65066_g1	0.765535	1.43296	0	2.32193	1.24489	0.604071	3.54597	3.28392	1.09925	1.16096	0.924479	3.41495	0.061717	2.49047	CRK25	Cysteine-rich receptor-like protein kinase 25
c82689_g7	0	0	1.5656	0	1.19535	2.08406	0	0	0	0.782799	1.63971	0	0.782799	-1.63971	-	-
c33022_g1	0	0.678072	2.08746	1.63227	1.63691	1.18903	0.695994	0.333424	0.339036	1.85987	1.41297	0.514709	1.52083	-0.898265	-	-
c25194_g1	0.226509	2.01792	0.941106	2.01436	1.60407	1.15056	4.10685	4.19377	1.12222	1.47773	1.37732	4.15031	0.355516	2.773	-	-
c49589_g2	0.970854	1.12433	1.4489	0.713696	2.5435	2.31904	0	0.0976108	1.04759	1.0813	2.43127	0.0488054	0.0337075	-2.38246	RPL18AC	60S ribosomal protein L18a-3
c26157_g1	0	0	2.99594	0.790073	1.18787	0.194783	0.282799	0.0555157	0	1.89301	0.691325	0.169157	1.89301	-0.522168	-	-
c85477_g12	1.63691	2.43296	3.16027	1.72247	2.95977	2.3505	0	1.29278	2.03494	2.44137	2.65513	0.646391	0.406433	-2.00874	-	-
c82203_g4	0.111031	0	1.82782	1.81147	1.9486	1	0	1.65076	0.0555157	1.81965	1.4743	0.825382	1.76413	-0.648918	-	-
c104787_g1	0	0	1.93734	0.992768	1.38957	0.505891	0	0	0	1.46506	0.947729	0	1.46506	-0.947729	-	-
c107588_g1	2.19535	2.83592	0	0	0	1.79077	0	1.58496	2.51564	0	0.895386	0.792481	-2.51564	-0.102905	-	-
c82122_g1	0	0.782409	0	0	0.807355	0	2.14731	2.69599	0.391204	0	0.403677	2.42165	-0.391204	2.01797	-	-
c65365_g1	0	0	0.163499	2.26604	0	0	4.34979	2.89724	0	1.21477	0	3.62352	1.21477	3.62352	p20	Uncharacterized N-acetyltransferase p20
c45282_g3	1.68706	0	2.58976	1.99639	0	1.91839	0	0	0.84353	2.29308	0.959193	0	1.44955	-0.959193	-	-
c57644_g2	2.38957	0	2.58496	2.05311	0.31034	2.40599	0.15056	0	1.19478	2.31904	1.35817	0.0752798	1.12425	-1.28289	-	-
c69783_g1	0	0	0.111031	2.13422	0	0	3.19377	3.86295	0	1.12263	0	3.52836	1.12263	3.52836	-	-
c43671_g1	0.790772	0.176323	2.5008	1.5008	1.57046	1.65992	1.45943	0	0.483547	2.0008	1.61519	0.729716	1.51725	-0.885478	-	-
c27179_g1	0	0	0	2.06695	0	0	2.66448	4.20398	0	1.03348	0	3.43423	1.03348	3.43423	-	-
c59245_g1	1.96717	2.95606	3.83895	4.37365	3.72792	0.124328	6.27705	5.66505	2.46161	4.1063	1.92612	5.97105	1.64469	4.04493	-	-
c40027_g1	0	3.13258	0	0	3.55949	0	2.67582	2.5509	1.56629	0	1.77975	2.61336	-1.56629	0.833612	-	-
c50753_g1	1.40599	2.52356	0.124328	0.505891	0.704872	0.298658	1.49057	1.0072	1.96478	0.31511	0.501765	1.24888	-1.64967	0.747118	FTSH8	ATP-dependent zinc metalloprotease FTSH 8, mitochondrial
c7996_g1	0.869924	0.535195	3.11029	2.14226	1.61719	1.41492	0.763034	1.32423	0.702559	2.62627	1.51606	1.04363	1.92372	-0.472423	DIOX2	Probable 2-oxoglutarate/Fe(II)-dependent dioxygenase
c51867_g3	3.83693	3.25399	0.85599	1.93357	2.51096	3.52356	3.02148	3.5008	3.54546	1.39478	3.01726	3.26114	-2.15068	0.243879	-	-
c46311_g1	0	0	2.05311	1.24489	2.08746	1.66448	0.831877	1.43296	0	1.649	1.87597	1.13242	1.649	-0.743555	-	-
c22363_g1	0	0	2.71809	2.06695	0	0	0	0	0	2.39252	0	0	2.39252	0	-	-
c112227_g1	2.8339	2.62994	2.74416	1.09085	3.97545	3.53481	1.10434	0	2.73192	1.91751	3.75513	0.552168	-0.814413	-3.20296	-	-
c74027_g1	4.80377	2.52894	4.7132	4.03005	2.83946	5.02999	2.04838	2.45537	3.66635	4.37162	3.93473	2.25188	0.705268	-1.68285	HEME1	Uroporphyrinogen decarboxylase 1, chloroplastic
c14093_g1	1.16993	1.40599	3.42223	2.71809	2.25399	2.07382	1.3505	1.76553	1.28796	3.07016	2.1639	1.55802	1.7822	-0.605889	-	-
c24028_g1	0	0.124328	3.04439	0.432959	0.613532	1.22033	0.411426	0	0.0621641	1.73868	0.916931	0.205713	1.67651	-0.711218	-	-
c56670_g1	4.07211	0	2.15056	2.79286	0	3.90111	0	0	2.03605	2.47171	1.95055	0	0.435655	-1.95055	-	-
c37171_g1	0	3.45022	0	0	3.14241	0	2.19849	2.26303	1.72511	0	1.57121	2.23076	-1.72511	0.659558	-	-
c81582_g4	0.0840643	0	0.604071	1.89918	0.411426	0	5.1235	2.47508	0.0420321	1.25162	0.205713	3.79929	1.20959	3.59358	-	-
c69363_g5	0	0	0	0	0	0	3.06178	1.70044	0	0	0	2.38111	0	2.38111	-	-
c82040_g3	1.14786	1.67649	0.211117	1.57618	0.910549	1.07852	3.40672	2.30411	1.41218	0.893649	0.994535	2.85542	-0.518528	1.86088	-	-
c66457_g1	3.12809	3.35337	2.46113	3.95356	4.0131	2.20832	5.59465	5.31678	3.24073	3.20734	3.11071	5.45572	-0.0333885	2.34501	At4g08330	Uncharacterized protein At4g08330, chloroplastic
c61106_g1	1.15056	2.61589	1.61824	1.25701	2.60407	0.807355	3.70155	3.57531	1.88322	1.43762	1.70571	3.63843	-0.445599	1.93272	-	Agamous-like MADS-box protein AGL8 homolog
c104469_g1	5.28059	5.15906	0	2.66448	4.74147	5.1235	4.27053	2.57289	5.21982	1.33224	4.93248	3.42171	-3.88758	-1.51077	-	-
c27037_g1	0	0.0703893	0	1.42761	0	0	3.08236	3.0268	0.0351947	0.713803	0	3.05458	0.678608	3.05458	-	-
c74677_g2	3.89627	3.74093	0.790772	3.04963	4.13914	3.76553	4.62761	4.22882	3.8186	1.9202	3.95234	4.42821	-1.8984	0.475874	rnf-5	RING finger protein 5
c35897_g4	0	0.963474	0	0	0	0	1.24489	2.53605	0.481737	0	0	1.89047	-0.481737	1.89047	-	-
c72092_g1	3.25096	0	3.38405	3.01792	0	1.58976	0	0	1.62548	3.20099	0.794882	0	1.57551	-0.794882	-	-
c5227_g1	0.286881	0	2.62527	2.56316	0	0	0.163499	0	0.143441	2.59421	0	0.0817494	2.45077	0.0817494	-	-
c14247_g1	2.27501	1.848	2.98914	2.29866	0	0	2.35614	3.54102	2.0615	2.6439	0	2.94858	0.582397	2.94858	-	-
c77053_g3	1.7137	0	2.46989	2.20477	0	1.76977	0	0	0.856848	2.33733	0.884886	0	1.48048	-0.884886	-	-
c87039_g4	0	1.38957	0	0	1.53605	0	2.56071	2.31615	0.694783	0	0.768026	2.43843	-0.694783	1.6704	-	-
c64975_g1	0	0	2.16027	1.4957	0	1.28688	0.214125	0	0	1.82798	0.643441	0.107062	1.82798	-0.536378	-	-
c84965_g5	0	3.21257	0	0	2.61353	0	2.21723	1.91073	1.60628	0	1.30677	2.06398	-1.60628	0.757216	-	-
c110535_g1	0	0	0	0	0	0	2.40327	2.32193	0	0	0	2.3626	0	2.3626	-	-
c82162_g11	2.87381	1.92979	2.26604	2.37851	2.4489	2.62293	0	0.189034	2.4018	2.32227	2.53592	0.0945169	-0.0795278	-2.4414	-	-
c43694_g1	1.83996	0.0565835	0	0	0	0	0	2.81967	0.948272	0	0	1.40983	-0.948272	1.40983	-	-
c64256_g1	2.90689	3.04963	0.163499	2.41684	0.748461	2.66676	3.1127	1.64155	2.97826	1.29017	1.70761	2.37712	-1.68809	0.669514	ACC1	Acetyl-CoA carboxylase 1
c85464_g3	0	1.14405	3.78136	2.12102	2.41414	0	1.61353	0.847997	0.572023	2.95119	1.20707	1.23076	2.37916	0.0236965	-	-
c96809_g1	0.137504	2.73985	1.85599	2.78241	1.51096	1.65076	0.214125	0	1.43868	2.3192	1.58086	0.107062	0.880523	-1.4738	-	-
c89384_g1	0	0	0	0	0	0	2.02503	2.68032	0	0	0	2.35268	0	2.35268	CALS5	Callose synthase 5
c112896_g1	0	0.739848	1.66448	1.02148	1.30451	1.45418	0	0	0.369924	1.34298	1.37934	0	0.973057	-1.37934	-	-
c56771_g1	0	2.4328	0	0	2.46098	0	2.31236	2.40826	1.2164	0	1.23049	2.36031	-1.2164	1.12982	-	-
c87231_g1	0.432959	0	1.27501	1.08406	0.956057	4.0072	1.7137	0.485427	0.21648	1.17954	2.48163	1.09956	0.963056	-1.38206	ART2	Putative uncharacterized protein ART2
c80767_g2	0.0836539	1.4189	0.0047851	0.114943	1.62011	0.161809	2.5377	2.55156	0.751278	0.059864	0.890957	2.54463	-0.691414	1.65367	-	-
c45585_g1	2.35614	0.978196	3.89724	2.16672	2.02857	0.659925	0	0.731183	1.66717	3.03198	1.34425	0.365592	1.36481	-0.978655	-	-
c90048_g1	0	0.367371	2.87184	2.24793	0	1.79909	1.65076	0.214125	0.183686	2.55989	0.899544	0.932445	2.3762	0.032901	-	-
c43011_g1	0	0	3.10098	0.286881	0	1.29866	0	0	0	1.69393	0.649329	0	1.69393	-0.649329	-	-
c82212_g2	1.18269	0.704872	2.72028	1.95233	1.50589	0.389567	0	0	0.943782	2.33631	0.947729	0	1.39252	-0.947729	AAE6	Probable acyl-activating enzyme 6
c64929_g1	4.34127	0	2.16672	2.26604	0	4.58796	0	0	2.17064	2.21638	2.29398	0	0.0457391	-2.29398	-	-
c56420_g1	0	0	0	0	0	0	2.17313	2.50589	0	0	0	2.33951	0	2.33951	-	-
c103759_g1	0	1.22651	0	0	2.63691	0	2.51602	3.57289	0.613254	0	1.31846	3.04445	-0.613254	1.726	-	-
c64119_g2	0	1.04881	0	0.753961	3.58343	1.49661	0.107062	0	0.524403	0.37698	2.54002	0.0535312	-0.147422	-2.48649	PNC1	Cationic peroxidase 1
c35252_g1	0	0	2.52607	0.695994	1.60407	0.15056	0.298658	0	0	1.61103	0.877316	0.149329	1.61103	-0.727986	-	-
c68646_g1	0.802036	1.02185	3.11058	2.91136	1.53437	0.568817	5.55941	5.41424	0.911941	3.01097	1.05159	5.48682	2.09903	4.43523	-	-
c75632_g2	1	1.79494	3.71809	2.28983	1.36177	1.9222	1.07724	0.748461	1.39747	3.00396	1.64198	0.912852	1.60649	-0.729131	-	-
c95829_g1	0	0.847997	2.77189	2.85599	0	0	4.93876	4.51223	0.423998	2.81394	0	4.72549	2.38994	4.72549	-	-
c68757_g2	1.36737	2.84197	1.56071	3.58376	1.08406	2.58015	5.19377	4.07553	2.10467	2.57224	1.8321	4.63465	0.467565	2.80255	-	-
c64473_g2	0.555816	0	2.69822	1.92979	0	0.594549	0	0	0.277908	2.314	0.297274	0	2.0361	-0.297274	-	-
c73905_g3	0	0	2.71809	1.48543	1.36177	0.925999	0.0840643	1.74416	0	2.10176	1.14388	0.914113	2.10176	-0.229771	-	-
c81338_g8	0	0	3.94579	2.03914	0	0	1.32193	0	0	2.99247	0	0.660964	2.99247	0.660964	-	-
c24787_g1	1.8679	0	2.31904	1.97453	0	2.23573	0	0	0.933948	2.14678	1.11786	0	1.21284	-1.11786	PMADS1	Floral homeotic protein PMADS 1
c75212_g1	3.14078	3.45812	1.16993	1.7866	2.19535	2.43563	3.07895	2.57046	3.29945	1.47826	2.31549	2.82471	-1.82119	0.509219	WEB1	Protein WEAK CHLOROPLAST MOVEMENT UNDER BLUE LIGHT 1
c115538_g1	0	2.03914	0	2.40871	2.86196	1.42761	0	0	1.01957	1.20436	2.14478	0	0.184787	-2.14478	-	-
c13328_g2	0	0.678072	0	0	1.71809	0	2.7761	2.9222	0.339036	0	0.859044	2.84915	-0.339036	1.99011	-	-
c101412_g1	0	0.594549	3.51096	2.90304	0.298658	0	0.887525	0.575312	0.297274	3.207	0.149329	0.731419	2.90973	0.58209	-	-
c76482_g8	0	0	0	0	0	0	2.02148	2.63227	0	0	0	2.32687	0	2.32687	-	-
c108495_g1	0	0	3.27352	2.7137	0	1.5008	1.07039	1.76977	0	2.99361	0.750401	1.42008	2.99361	0.66968	-	-
c41134_g1	0	0	1.79909	0.555816	1.4489	1.0072	0.163499	0	0	1.17745	1.22805	0.0817494	1.17745	-1.1463	-	-
c108154_g1	1.62761	1.78241	0.526069	0	0.0143553	0	0.903038	0.871844	1.70501	0.263034	0.00717765	0.887441	-1.44197	0.880263	-	-
c56762_g1	3.15056	3.78136	0	0	3.39232	3.30451	2.22651	2.18269	3.46596	0	3.34841	2.2046	-3.46596	-1.14381	-	-
c63051_g1	0	0	2.488	0	1.77821	1.42761	1.04963	0	0	1.244	1.60291	0.524815	1.244	-1.07809	-	-
c85890_g2	0	0.0143553	0.933573	0.321928	1.48543	1.91456	0	0	0.00717765	0.62775	1.7	0	0.620573	-1.7	-	-
c77567_g4	0.823749	1.20163	2.86196	1.89918	1.1635	0.739848	0	0	1.01269	2.38057	0.951673	0	1.36787	-0.951673	-	-
c72786_g1	3.18745	5.47671	1.44361	3.03386	5.64616	3.33914	4.50843	4.92837	4.33208	2.23874	4.49265	4.7184	-2.09334	0.225749	-	-
c56354_g1	0.505891	0	3.0321	2.6017	0.815575	0.411426	0	1.71809	0.252945	2.8169	0.613501	0.859044	2.56395	0.245543	-	-
c65643_g2	2.1699	2.78661	0.311465	1.63636	2.51952	1.70468	3.23505	2.61487	2.47826	0.97391	2.1121	2.92496	-1.50435	0.812861	ARF14	AP2/ERF and B3 domain-containing transcription factor ARF14
c82972_g4	0	0.910733	2.15056	1.64155	1.36737	0.584963	0.201634	0	0.455366	1.89605	0.976167	0.100817	1.44069	-0.87535	At3g06240	F-box/kelch-repeat protein At3g06240
c63956_g5	2.80735	3.18903	1.94111	3.01436	0	2.73769	3.30012	3.02326	2.99819	2.47773	1.36884	3.16169	-0.520464	1.79285	Tm9sf3	Transmembrane 9 superfamily member 3
c79122_g5	0	0	0	0	0	0	1.54102	3.08236	0	0	0	2.31169	0	2.31169	-	-
c43494_g1	0.15056	0.201634	1.32769	0.31034	1.94486	1.5656	0	0.176323	0.176097	0.819014	1.75523	0.0881614	0.642917	-1.66707	-	-
c79643_g6	2.57773	2.01078	0.124328	2.62059	0.704872	2.47508	2.9486	3.0072	2.29426	1.37246	1.58998	2.9779	-0.921798	1.38792	-	-
c83874_g2	1.27501	0.933573	1.84398	1.63227	2.89142	1.96347	1.07039	0.432959	1.10429	1.73813	2.42745	0.751674	0.633836	-1.67577	-	-
c77752_g3	0	0	0	0	0	0	2.49313	2.12433	0	0	0	2.30873	0	2.30873	ERF026	Ethylene-responsive transcription factor ERF026
c101208_g1	0	0	3.05311	0.250962	1.08406	0.659925	0	0.432959	0	1.65204	0.871994	0.21648	1.65204	-0.655515	-	-
c24504_g1	0	0.903038	0	0	2.48027	3.03562	0	0	0.451519	0	2.75794	0	-0.451519	-2.75794	-	-
c85970_g2	0	0.632268	0	1.09761	3.33485	1.14405	0.333424	0	0.316134	0.548805	2.23945	0.166712	0.232671	-2.07274	-	-
c68127_g1	0.613532	0	3.52857	2.42492	0	1.02148	1.22651	0.526069	0.306766	2.97675	0.51074	0.876289	2.66998	0.365549	-	-
c108874_g1	0	0	5.23151	4.8089	3	0.286881	4.2765	4.44228	0	5.0202	1.64344	4.35939	5.0202	2.71595	-	-
c78384_g1	3.30451	2.11437	3.12102	3.37016	2.68032	3.29131	0.831877	1.60407	2.70944	3.24559	2.98582	1.21797	0.536151	-1.76784	ergic3	Endoplasmic reticulum-Golgi intermediate compartment protein 3
c55387_g1	4.22959	3.35191	2.23266	5.25588	4.34625	1.76977	5.14486	5.48382	3.79075	3.74427	3.05801	5.31434	-0.0464799	2.25633	-	-
c86195_g11	0	0	1.25794	1.30888	0	0	4.03016	3.13762	0	1.28341	0	3.58389	1.28341	3.58389	-	-
c87587_g1	1.22033	1.01436	3.63343	2.91073	3.07039	1.10434	2.10769	1.77821	1.11734	3.27208	2.08736	1.94295	2.15474	-0.144415	-	-
c113693_g1	0	0	0	0	0	0	0	4.58616	0	0	0	2.29308	0	2.29308	-	-
c58628_g2	1.21872	0.678072	2.8161	2.97798	0.658073	1.65674	0.745285	0.884886	0.948396	2.89704	1.15741	0.815085	1.94864	-0.34232	-	-
c30906_g1	1.27501	1.65535	0	0	0.545968	0	1.35614	0.83996	1.46518	0	0.272984	1.09805	-1.46518	0.825068	-	-
c81125_g1	3.68343	2.89892	5.36946	4.6631	3.34047	3.82118	2.81321	3.21997	3.29117	5.01628	3.58083	3.01659	1.72511	-0.564233	dmpD	2-hydroxymuconate semialdehyde hydrolase
c28856_g1	0	0	4.71589	3.70708	2.67129	2.66221	4.35473	4.82629	0	4.21149	2.66675	4.59051	4.21149	1.92376	-	-
c57047_g2	0	2.40599	0	0	3.05658	0	2.7845	2.44095	1.203	0	1.52829	2.61273	-1.203	1.08444	-	-
c75286_g9	2.0984	0	2.05938	2.3778	0	2.2332	0	0	1.0492	2.21859	1.1166	0	1.16939	-1.1166	-	-
c96960_g1	1.79077	2.43296	0.176323	2.29866	0.765535	1.36737	2.54844	2.40327	2.11187	1.23749	1.06645	2.47585	-0.874375	1.4094	-	-
c86195_g3	0	0	2.08066	2.5656	0	0	4.61058	4.59872	0	2.32313	0	4.60465	2.32313	4.60465	-	-
c27033_g1	0	0	3.30743	1.69153	2.67356	0.956057	1.62293	2.44361	0	2.49948	1.81481	2.03327	2.49948	0.218462	-	-
c76325_g4	2.43296	0	0.565597	3.33914	0	3.08576	0	0	1.21648	1.95237	1.54288	0	0.735888	-1.54288	-	-
c95377_g1	2.85	0	2.61353	1.65992	0	3.13093	0	0	1.425	2.13673	1.56547	0	0.711728	-1.56547	-	-
c60011_g1	0	0	3.32769	1.22651	0	0	0	0	0	2.2771	0	0	2.2771	0	-	-
c78942_g2	1.68706	0.443607	0.956057	1.848	1.13093	1.46989	4.1102	3.71699	1.06533	1.40203	1.30041	3.91359	0.336693	2.61319	-	-
c62595_g1	3.13422	2.75702	0.0840643	0.925999	1.80735	2.61824	1.63227	2.46467	2.94562	0.505032	2.2128	2.04847	-2.44059	-0.164329	ACC1	Acetyl-CoA carboxylase 1
c78879_g2	0	0.594549	0	0	0	0	1.46467	2.49313	0.297274	0	0	1.9789	-0.297274	1.9789	-	-
c100667_g1	0.226509	0	0	0	0	0	1.29866	3.02326	0.113254	0	0	2.16096	-0.113254	2.16096	-	-
c72940_g4	2.57289	0.367371	2.87184	0.0840643	2.47249	2.06005	0	0	1.47013	1.47795	2.26627	0	0.00782359	-2.26627	-	-
c42554_g2	0	0	2.94111	0	1.60407	0	0	0	0	1.47055	0.802036	0	1.47055	-0.802036	-	-
c81053_g9	0	0	0	1.70929	2.8339	0	0	0	0	0.854645	1.41695	0	0.854645	-1.41695	-	-
c68557_g10	0.83996	1.76977	1.22651	2.23266	2.65535	1.95606	0.918386	0	1.30487	1.72958	2.3057	0.459193	0.424719	-1.84651	-	-
c26891_g1	2.46989	2.15704	1.926	2.69377	2.10769	4.83744	0.545968	1.852	2.31346	2.30988	3.47256	1.19898	-0.00358228	-2.27358	-	Miraculin
c36963_g1	0	0	3.20945	1.7866	0.910733	0	0.584963	0.782409	0	2.49802	0.455366	0.683686	2.49802	0.228319	-	-
c40390_g1	0	0.963474	0	2.08406	0.0565835	0	3.38957	2.32481	0.481737	1.04203	0.0282918	2.85719	0.560295	2.8289	-	-
c81266_g1	0	0	0.464668	1.89142	0	2.17951	0	0	0	1.17804	1.08976	0	1.17804	-1.08976	CCD8B	Carotenoid cleavage dioxygenase 8 homolog B, chloroplastic
c80199_g4	0	0.782409	0	0	0.879706	0	2.22342	2.40871	0.391204	0	0.439853	2.31607	-0.391204	1.87621	-	-
c27676_g2	0.948601	0.739848	1.66448	2.60407	2.30451	2.67582	2.34767	0.678072	0.844224	2.13428	2.49016	1.51287	1.29005	-0.977295	-	-
c76398_g5	0	3.87676	0	0	4.30012	0	2.25701	2.70044	1.93838	0	2.15006	2.47873	-1.93838	0.328663	-	-
c43625_g2	0	0	3.37573	1.48027	0	0	0	0.321928	0	2.428	0	0.160964	2.428	0.160964	-	-
c102008_g1	0.773996	0	1.22651	0.978196	0.9855	4.22033	1.95977	0.15056	0.386998	1.10235	2.60292	1.05516	0.715354	-1.54775	Nlrc3	Protein NLRC3
c83_g1	0	0	0	0	0	0	1.70487	2.81967	0	0	0	2.26227	0	2.26227	-	-
c1962_g1	2.43829	0	2.64616	2.70266	0	1.61353	0	0	1.21915	2.67441	0.806766	0	1.45526	-0.806766	-	-
c24114_g2	0	1.98914	0.584963	0	0	0	0.948601	2.16993	0.99457	0.292481	0	1.55926	-0.702088	1.55926	TD	Threonine dehydratase biosynthetic (Fragment)
c29089_g2	0	0	2.51602	1.29278	0	0.713696	0	0	0	1.9044	0.356848	0	1.9044	-0.356848	-	-
c81161_g10	0.0285692	0.411426	1.32769	0.565597	2.26903	1.4957	0.695994	0	0.219998	0.946642	1.88236	0.347997	0.726645	-1.53437	-	-
c17214_g1	0	0.799087	0.713696	0	2.36177	2.24489	0	0	0.399544	0.356848	2.30333	0	-0.0426957	-2.30333	-	-
c97900_g1	1	1.37851	3.30305	2.80529	1.36177	1.50589	2.07724	0	1.18926	3.05417	1.43383	1.03862	1.86492	-0.395208	-	-
c79790_g1	1.60197	2.60299	1.39601	1.64857	2.50536	1.55387	3.94541	3.47062	2.10248	1.52229	2.02962	3.70801	-0.580194	1.6784	RAP2-4	Ethylene-responsive transcription factor RAP2-4
c38852_g1	2.97269	0.963474	0.879706	2.22342	0	0.0976108	1.82782	1.95233	1.96808	1.55156	0.0488054	1.89008	-0.416519	1.84127	N	TMV resistance protein N
c54595_g3	0	0	3.32625	1.18903	0	0	0	0	0	2.25764	0	0	2.25764	0	-	-
c22383_g1	0	0.432959	0	1.74846	0	0	3.45286	2.37573	0.21648	0.874231	0	2.9143	0.657751	2.9143	-	-
c80327_g3	0	0	2.70708	0.918386	0	0.887525	0	0	0	1.81273	0.443763	0	1.81273	-0.443763	-	-
c83409_g5	3.85	3.72901	0.298658	2.33914	4.34908	3.35755	3.13258	4.14486	3.7895	1.3189	3.85332	3.63872	-2.47061	-0.214598	-	-
c113745_g1	2.50589	1.9782	0	1.87578	2.02857	0.0703893	2.26604	1.73118	2.24204	0.93789	1.04948	1.99861	-1.30415	0.949131	-	-
c74817_g1	0.133316	1.70253	0	0	2.08576	0.246375	2.86774	2.13457	0.917923	0	1.16607	2.50116	-0.917923	1.33509	ACO3	1-aminocyclopropane-1-carboxylate oxidase 3
c37430_g1	0.0840643	1.19535	0.790772	1.41684	0	1.28688	3.41143	3.30889	0.639706	1.10381	0.643441	3.36016	0.4641	2.71672	-	-
c2688_g1	0	2.69153	0	0.389567	0	0	0	2.20163	1.34577	0.194783	0	1.10082	-1.15098	1.10082	-	-
c11386_g1	0	0.903038	3.14893	2.39232	2.48027	1.61824	1.76977	2.46467	0.451519	2.77063	2.04925	2.11722	2.31911	0.0679681	ERF5	Ethylene-responsive transcription factor 5
c74134_g10	0	0	0	0	0	0	2.67129	1.82782	0	0	0	2.24956	0	2.24956	-	-
c41452_g2	0.378512	0.555816	0	0.807355	0	0.432959	2.30159	2.50335	0.467164	0.403677	0.21648	2.40247	-0.0634864	2.18599	-	-
c7462_g1	0.815575	0	2.90304	1.73985	0	0.669027	0	0	0.407788	2.32144	0.334513	0	1.91366	-0.334513	-	-
c53924_g2	0	2.04963	0	0	2.69822	0	2.54102	2.6017	1.02482	0	1.34911	2.57136	-1.02482	1.22225	-	-
c52625_g1	1.72247	1.4957	3.35896	2.72465	1.34483	1.54597	0.887525	0.378512	1.60908	3.0418	1.4454	0.633018	1.43272	-0.81238	-	-
c100804_g1	1.93734	2.21723	0	1.926	1.93357	2.52105	3.86592	2.85	2.07729	0.963	2.22731	3.35796	-1.11429	1.13065	-	L-ascorbate oxidase homolog
c75037_g2	0	1.5008	0	0	1.75702	0.356144	2.50843	2.59216	0.750401	0	1.05658	2.55029	-0.750401	1.49371	-	-
c54797_g2	0	0.111031	0	2.08406	0	2.50589	0	0	0.0555157	1.04203	1.25295	0	0.986516	-1.25295	-	-
c41055_g2	0	0	2.63923	0.411426	0	1.42761	0	0	0	1.52533	0.713803	0	1.52533	-0.713803	-	-
c33437_g1	2.70044	2.08066	1.82782	1.96347	2.95047	3.16832	0	0.650765	2.39055	1.89565	3.05939	0.325382	-0.494902	-2.73401	-	-
c78511_g2	0	0	2.41143	0.584963	1.48027	0	0	0	0	1.49819	0.740133	0	1.49819	-0.740133	-	-
c51702_g2	0.584963	0.799087	2.7137	1.1177	1.81558	0.879706	0.669027	0	0.692025	1.9157	1.34764	0.334513	1.22367	-1.01313	-	-
c54823_g1	3.17951	0	1.8953	2.79909	0	2.95791	0	0	1.58976	2.34719	1.47896	0	0.757439	-1.47896	-	-
c65239_g1	7.7879	6.71521	6.93511	6.9331	8.0505	7.99746	5.09508	5.84975	7.25155	6.9341	8.02398	5.47241	-0.317451	-2.55157	-	Early light-induced protein, chloroplastic
c89028_g1	0	0	0	0	0	0	2.15381	2.31325	0	0	0	2.23353	0	2.23353	-	-
c21460_g1	0.464668	0	2.91073	2.41143	0.0840643	1.07039	1.54597	0	0.232334	2.66108	0.577227	0.772984	2.42875	0.195757	-	-
c81705_g8	0	0	3.27947	2.40054	0	0	1.21412	0	0	2.84	0	0.607062	2.84	0.607062	-	-
c34559_g1	0	0	2.45418	2.19219	0	0	0.111031	0.0703893	0	2.32319	0	0.0907103	2.32319	0.0907103	-	-
c14721_g1	1.25701	0.238787	1.15704	0.321928	2.37573	2.10434	0	0	0.747899	0.739486	2.24004	0	-0.00841284	-2.24004	-	-
c18799_g2	0	2.61117	0	0	3.17153	0	1.78241	3.23419	1.30559	0	1.58576	2.5083	-1.30559	0.922538	-	-
c104513_g1	0	0	2.82985	1.62293	0	0	0	0	0	2.22639	0	0	2.22639	0	-	-
c93036_g1	3.13586	2.80529	5.02104	5.28577	4.03298	3.91265	4.21568	3.64386	2.97058	5.1534	3.97282	3.92977	2.18283	-0.0430487	-	-
c89301_g1	2.82375	2.42492	0	0	1.1635	2.06005	0.903038	1.52105	2.62434	0	1.61177	1.21204	-2.62434	-0.399729	-	-
c15891_g1	1.29278	0	2.26604	1.82375	0	1.65076	0	0	0.646391	2.04489	0.825382	0	1.3985	-0.825382	-	-
c99063_g1	0	0	0	0.344828	0	0	2.55336	2.23266	0	0.172414	0	2.39301	0.172414	2.39301	PBP1	Calcium-binding protein PBP1
c80886_g5	2.46728	2.26003	0.378512	0	2.9855	0.565597	1.73985	1.90304	2.36365	0.189256	1.77555	1.82144	-2.1744	0.0458944	-	-
c59595_g1	2.17632	0	0	0.464668	0	0.847997	2.62059	0.956057	1.08816	0.232334	0.423998	1.78832	-0.855827	1.36432	-	-
c42683_g1	1.67356	1.24489	0	1.40054	1.65535	1.05658	3.11603	2.51096	1.45922	0.700269	1.35597	2.8135	-0.758953	1.45753	-	-
c54767_g1	0.321928	0	1.02857	0	0	0	2.99095	2.14405	0.160964	0.514285	0	2.5675	0.353321	2.5675	-	-
c31266_g1	0	0	3.31034	1.1177	0	0	0	0	0	2.21402	0	0	2.21402	0	-	-
c61315_g1	2.26903	0.475085	0	0.226509	0.85599	0.124328	0.765535	2.12433	1.37206	0.113254	0.490159	1.44493	-1.2588	0.954773	-	-
c33794_g1	0	0.0143553	1.51602	0.739848	1.48543	0.695994	0	0	0.00717765	1.12793	1.09071	0	1.12075	-1.09071	-	-
c107871_g1	2.17951	0.970854	1.8953	1.09761	2.4957	2.08406	0	0	1.57518	1.49646	2.28988	0	-0.0787256	-2.28988	-	-
c70454_g1	3.9855	2.94111	4.23879	6.43179	4.64386	0.739848	6.74389	6.80168	3.4633	5.33529	2.69185	6.77278	1.87199	4.08093	GATL10	Probable galacturonosyltransferase-like 10
c67541_g1	3.72356	5.13873	2.75702	3.3505	5.39472	1.69153	4.53667	4.21179	4.43115	3.05376	3.54313	4.37423	-1.37739	0.831106	-	-
c29135_g1	0	0	0	0.748461	0	0	2.58976	2.57531	0	0.374231	0	2.58254	0.374231	2.58254	-	-
c66384_g1	6.25739	5.94767	3.90689	6.87676	6.20124	5.33842	7.13319	7.399	6.10253	5.39183	5.76983	7.2661	-0.7107	1.49626	SAP9	Zinc finger A20 and AN1 domain-containing stress-associated protein 9
c77003_g14	2.85997	3.65306	0	1.1177	4.71809	1.97085	2.1635	3.5435	3.25651	0.558848	3.34447	2.8535	-2.69767	-0.490973	-	-
c74161_g1	0	0	0.587267	0.717761	0	0	2.60722	3.10424	0	0.652514	0	2.85573	0.652514	2.85573	-	-
c59809_g1	0	0.526069	2.12102	1.42223	1.52607	1.07039	0.0840643	1.12433	0.263034	1.77162	1.29823	0.604196	1.50859	-0.694033	-	-
c76643_g5	0	0	0.790772	1.4489	0	0	3.52231	3.1177	0	1.11984	0	3.32	1.11984	3.32	-	-
c71061_g1	3.58736	3.23113	4.10434	5.44791	4.54226	1.49057	6.73485	6.42911	3.40925	4.77612	3.01641	6.58198	1.36688	3.56557	SYP24	Putative syntaxin-24
c96754_g1	2.49057	0	2.98368	1.98914	0	1.91456	0	0	1.24529	2.48641	0.957282	0	1.24112	-0.957282	-	-
c76780_g5	2.22033	2.27798	2.19849	2.19219	4.05572	2.62293	1.56071	0.613532	2.24916	2.19534	3.33932	1.08712	-0.0538132	-2.2522	-	-
c10050_g1	2.31615	0.298658	0	2.01792	3.40054	3.49697	1.91073	0	1.3074	1.00896	3.44876	0.955366	-0.298441	-2.49339	-	-
c62619_g2	0	0	0	0	0	0	1.32769	3.06005	0	0	0	2.19387	0	2.19387	-	-
c47823_g1	1.34362	2.08727	4.81346	3.94625	2.89328	2.85716	2.90455	3.78777	1.71544	4.37985	2.87522	3.34616	2.66441	0.470936	-	-
c112152_g1	0.555816	2.15381	1.26903	0	2.86196	3.15381	0	0.189034	1.35481	0.634517	3.00788	0.0945169	-0.720294	-2.91336	-	-
c4721_g1	0	0	1.65076	0.863938	1.63227	0.238787	0	0	0	1.25735	0.935528	0	1.25735	-0.935528	-	-
c49963_g1	0.704872	0	2.82782	0.226509	2.68706	1	0	1.65076	0.352436	1.52716	1.84353	0.825382	1.17473	-1.01815	-	-
c82432_g1	2.03914	1.87184	1.18269	2.72465	1.61353	2.55827	5.14812	3.40327	1.95549	1.95367	2.0859	4.27569	-0.00181974	2.18979	CKX5	Cytokinin dehydrogenase 5
c70370_g2	3.32193	1.58976	3.34908	3.69599	1.74416	4.17393	1.41684	2.25399	2.45585	3.52254	2.95904	1.83541	1.06669	-1.12363	-	-
c7000_g1	1.09085	1.62293	0	0	2.81558	0.411426	3.17473	1.71809	1.35689	0	1.6135	2.44641	-1.35689	0.832906	-	-
c31375_g1	0	0	2.35614	2.02148	0	0	0	0	0	2.18881	0	0	2.18881	0	At1g26460	Pentatricopeptide repeat-containing protein At1g26460, mitochondrial
c67075_g1	0	0.659925	1.07724	0	2.65992	1.29866	0	0	0.329962	0.538621	1.97929	0	0.208659	-1.97929	-	-
c101294_g1	2.45943	0	0	0	0	0	0	1.91456	1.22972	0	0	0.957282	-1.22972	0.957282	-	-
c11677_g1	0	0	0	4.37016	0	0	0	0	0	2.18508	0	0	2.18508	0	-	-
c101354_g1	0	0	2.52105	2.43829	0	0	0.0840643	0.505891	0	2.47967	0	0.294978	2.47967	0.294978	-	-
c59225_g1	3.59216	1.69599	1.7137	2.9241	3.17473	3.43029	1.4489	0.137504	2.64408	2.3189	3.30251	0.793202	-0.325178	-2.5093	At5g65660	Uncharacterized protein At5g65660
c73508_g4	0	2.48543	0	0	2.65535	0	2.25701	2.28096	1.24271	0	1.32768	2.26898	-1.24271	0.941308	-	-
c89622_g1	0	0	3.12267	1.24489	0	0	0	0	0	2.18378	0	0	2.18378	0	-	-
c107431_g1	1.38957	0.85599	2.36177	2.68032	3.30597	0	1.15056	0.584963	1.12278	2.52105	1.65299	0.867761	1.39827	-0.785224	-	-
c72324_g1	1.51693	3.15652	1.61556	1.61479	3.06719	1.45345	3.59741	3.84654	2.33673	1.61518	2.26032	3.72198	-0.721548	1.46166	-	-
c73842_g3	1.17632	0	0.31034	0	0	0	0.678072	2.82171	0.588161	0.15517	0	1.74989	-0.432991	1.74989	-	-
c33329_g2	1.97453	1.35614	2.69153	2.45943	1.33342	0	3.22188	4.29719	1.66534	2.57548	0.666712	3.75953	0.910146	3.09282	-	-
c49581_g1	4.774	7.11072	0.748461	2.03562	7.18378	5.20477	4.25172	3.40054	5.94236	1.39204	6.19428	3.82613	-4.55031	-2.36815	ROMT	Trans-resveratrol di-O-methyltransferase
c53037_g3	0	0	3.30159	1.73985	1.36177	0	0.895303	1.14405	0	2.52072	0.680884	1.01967	2.52072	0.33879	-	-
c6086_g1	0	0	0	3.3505	0	0	2.85	4.86394	0	1.67525	0	3.85697	1.67525	3.85697	-	-
c109731_g1	1.8679	2.40054	2	0.748461	2.66676	3.21568	0	0	2.13422	1.37423	2.94122	0	-0.759987	-2.94122	-	-
c12145_g1	2.42223	2.73118	2.33056	3.36597	3.25701	3.52105	2.69599	0.263034	2.57671	2.84827	3.38903	1.47951	0.271557	-1.90952	-	-
c36220_g1	0	0	1.46989	0.250962	1.08406	1.9855	0	0.432959	0	0.860424	1.53478	0.21648	0.860424	-1.3183	-	-
c27372_g2	1.48027	2.27501	1.774	2.02857	3.31179	2.03562	0.15056	0.887525	1.87764	1.90128	2.67371	0.519042	0.0236467	-2.15467	-	-
c90481_g1	0	1.81967	2.74416	2.20477	3.35755	2.19849	2.37016	1.95977	0.909834	2.47446	2.77802	2.16497	1.56463	-0.613056	-	-
c46878_g1	0	0	2.44361	1.9222	0	0	0	0.0143553	0	2.1829	0	0.00717765	2.1829	0.00717765	-	-
c76109_g2	1.74846	1.95977	2.46728	1.95977	2.54102	1.09085	0	0	1.85412	2.21352	1.81594	0	0.359409	-1.81594	-	-
c58593_g2	0	1.02148	0	0	0	0	2.29866	1.02148	0.51074	0	0	1.66007	-0.51074	1.66007	-	-
c79788_g1	6.32139	6.49474	4.07724	5.09255	6.83251	6.55536	7.2993	6.78254	6.40806	4.58489	6.69393	7.04092	-1.82317	0.346986	HSP17.9-D	17.9 kDa class II heat shock protein
c105837_g1	1.43829	0	2.65992	1.16993	1.79077	0.807355	0	0.650765	0.719146	1.91492	1.29906	0.325382	1.19578	-0.973681	-	-
c18528_g1	0	0	3.29572	1.04264	0	0	0	0	0	2.16918	0	0	2.16918	0	-	-
c108368_g1	0.526069	2.13093	1.24489	0	0	0.432959	0.613532	2.74416	1.3285	0.622444	0.21648	1.67885	-0.706056	1.46237	-	-
c53862_g1	0	0	4.90458	2.65145	0	0	1.42358	1.79745	0	3.77802	0	1.61052	3.77802	1.61052	-	-
c73269_g1	2.78528	0.925999	2.13827	2.16361	1.05384	2.98583	0	0.297274	1.85564	2.15094	2.01984	0.148637	0.2953	-1.8712	-	-
c74869_g1	2.88557	4.41752	0	0	4.61117	3.5509	2.01792	3.17313	3.65154	0	4.08104	2.59552	-3.65154	-1.48551	DNAJB3	DnaJ homolog subfamily B member 3
c46392_g1	0	0	0	0	0	0	3.03914	1.29278	0	0	0	2.16596	0	2.16596	At3g56080	Probable methyltransferase PMT22
c31235_g1	0	2.88947	0	0	3.36457	0	2.54844	2.25701	1.44474	0	1.68229	2.40272	-1.44474	0.720437	-	-
c50764_g1	0.432959	0	2.72683	3.69488	0.722466	0.321928	2.67807	0.0285692	0.21648	3.21086	0.522197	1.35332	2.99438	0.831123	-	-
c94884_g1	0	0	2.63923	0.411426	1.27501	0	0	0	0	1.52533	0.637504	0	1.52533	-0.637504	-	-
c92129_g1	8.39099	7.74645	6.3127	7.07543	8.32894	8.92487	4.48993	5.69014	8.06872	6.69406	8.62691	5.09003	-1.37465	-3.53688	-	Non-specific lipid-transfer protein
c86035_g1	0.871844	1.98914	0.584963	1.68257	2.80529	2.11103	0	0	1.43049	1.13377	2.45816	0	-0.296723	-2.45816	-	-
c85056_g1	0.555816	0.389567	0.0840643	0.823749	0.713696	0.782409	3.37434	2.40599	0.472691	0.453907	0.748052	2.89017	-0.0187847	2.14212	At3g47570	Probable LRR receptor-like serine/threonine-protein kinase At3g47570
c52153_g2	0.365592	0.966786	1.34016	0.485427	0.200269	0.0752798	2.13912	2.95134	0.666189	0.912795	0.137774	2.54523	0.246606	2.40746	CYP73A9	Trans-cinnamate 4-monooxygenase
c64293_g1	1.27501	0.0703893	0	0	0.545968	0	1.67807	1.84398	0.672698	0	0.272984	1.76103	-0.672698	1.48804	-	-
c101512_g1	0	0	1.74846	2.28096	0	1.92979	0	1.64155	0	2.01471	0.964895	0.820773	2.01471	-0.144122	-	-
c81799_g11	0	0	2.50335	1.72683	0.263034	0	0.176323	0	0	2.11509	0.131517	0.0881614	2.11509	-0.0433558	-	-
c75729_g2	0	0.0143553	1.65992	1.75702	1.37295	0.485427	0.298658	0.650765	0.00717765	1.70847	0.929189	0.474711	1.7013	-0.454478	-	-
c80101_g1	2.10769	1.90304	0.823749	1.90689	0	2.62059	2.18587	3.46597	2.00536	1.36532	1.31029	2.82592	-0.640043	1.51563	-	-
c28377_g1	0	2.23879	0	2.46205	1.95977	2.12763	0	0	1.11939	1.23103	2.0437	0	0.111633	-2.0437	-	-
c37595_g1	0	0	0	0	0	0	1.52607	2.7845	0	0	0	2.15529	0	2.15529	-	-
c61891_g1	3.37016	3.27947	0.495695	2.0036	2.854	3.32337	3.13914	3.19692	3.32482	1.24965	3.08868	3.16803	-2.07517	0.079349	-	-
c72786_g12	0.298658	2.18269	1.0072	0	0.978196	0	1.96717	1.84398	1.24068	0.503598	0.489098	1.90558	-0.737078	1.41648	-	-
c45561_g1	0	0	3.20789	2.07724	0	0	0	0.978196	0	2.64257	0	0.489098	2.64257	0.489098	-	-
c109204_g1	0	0	3.09424	2.34199	0	0	1.13093	0	0	2.71811	0	0.565465	2.71811	0.565465	-	-
c28712_g1	0.189034	0	3.45549	2.18587	0.263034	0	1.03562	0.378512	0.0945169	2.82068	0.131517	0.707068	2.72616	0.575551	-	-
c92544_g1	0.137504	0	1.85599	0	2.51096	0.0703893	0	0	0.0687518	0.927995	1.29068	0	0.859243	-1.29068	-	-
c98211_g1	0.773996	1.89142	0	0	0	0.687061	1.85599	0.464668	1.33271	0	0.34353	1.16033	-1.33271	0.816799	-	-
c49302_g1	1.31798	0	1.98646	2.44181	0	1.18578	0	0	0.658989	2.21414	0.592892	0	1.55515	-0.592892	-	-
c40253_g1	0.731183	0	3.32193	1.67356	0	0.0285692	0	0	0.365592	2.49774	0.0142846	0	2.13215	-0.0142846	-	-
c51388_g2	0	0	0	0	0	0	2.06695	2.22033	0	0	0	2.14364	0	2.14364	-	-
c35206_g1	0	0	0	1.84398	0	0	3.47249	2.65764	0	0.921992	0	3.06506	0.921992	3.06506	-	-
c66498_g1	0	2.93546	0	0	0	0	0	1.3505	1.46773	0	0	0.675249	-1.46773	0.675249	-	-
c85695_g3	0	0	1.54102	1.31615	0	0	4.29425	2.84599	0	1.42858	0	3.57012	1.42858	3.57012	FLS2	LRR receptor-like serine/threonine-protein kinase FLS2
c77229_g1	0	0	0	1.18369	0	0	2.99447	2.4701	0	0.591843	0	2.73228	0.591843	2.73228	-	-
c80341_g3	4.76075	3.9991	4.84147	5.55244	4.54597	2.24793	6.0936	6.61324	4.37993	5.19695	3.39695	6.35342	0.817029	2.95647	HSPRO2	Nematode resistance protein-like HSPRO2
c26439_g1	0	0	0	0	0	0	2.63227	1.64616	0	0	0	2.13922	0	2.13922	-	Probable glutathione S-transferase
c59137_g1	0	0.374231	0	0	0.880643	0	2.29287	2.48936	0.187115	0	0.440321	2.39111	-0.187115	1.95079	-	-
c87077_g2	2.18269	0	2.51096	2.61353	0	1.33342	0	0	1.09135	2.56225	0.666712	0	1.4709	-0.666712	-	-
c93374_g1	4.72901	5.02901	3.9514	2.44095	5.57289	4.38819	0.85599	1.46467	4.87901	3.19618	4.98054	1.16033	-1.68283	-3.82021	-	-
c79076_g7	0	0	2.19219	2.38128	0.713696	0.863938	1.83592	0.0426443	0	2.28674	0.788817	0.939284	2.28674	0.150467	-	-
c1587_g1	0	1.07039	0	0	0	0	0.356144	2.84398	0.535195	0	0	1.60006	-0.535195	1.60006	-	-
c29616_g2	0.62293	0	1.32769	0.565597	0	3	0	0	0.311465	0.946642	1.5	0	0.635177	-1.5	-	-
c7659_g1	0.85599	0	3.03562	2.0321	1.5509	1.25096	1.32769	1.41684	0.427995	2.53386	1.40093	1.37226	2.10587	-0.0286676	-	-
c94789_g1	1.23879	1.35614	3.53605	1.75702	2.82782	1.4489	1.32193	1.38405	1.29747	2.64654	2.13836	1.35299	1.34907	-0.785371	-	-
c25088_g1	2.1635	1.57046	0	0	1.1177	0.910733	1.15704	1.40599	1.86698	0	1.01421	1.28152	-1.86698	0.267304	-	-
c76340_g10	2.27202	0	1.12433	2.17632	0	3.23879	0	0	1.13601	1.65033	1.61939	0	0.514314	-1.61939	-	-
c85593_g6	0	0	0	2.09761	2.11103	1.46467	0	1.40599	0	1.04881	1.78785	0.702996	1.04881	-1.08485	-	-
c64422_g1	8.78175	7.30743	7.61655	8.94676	9.05346	9.3087	6.99503	7.57554	8.04459	8.28165	9.18108	7.28529	0.237064	-1.8958	-	-
c70370_g1	2.65306	1.22651	0.815575	3.36317	2.0321	3.48414	0.189034	1.36177	1.93978	2.08937	2.75812	0.775401	0.149589	-1.98272	At5g48480	Uncharacterized protein At5g48480
c21405_g1	0.0555157	1.01065	1.387	2.63586	2.08478	1.85332	1.28036	1.35022	0.533083	2.01143	1.96905	1.31529	1.47834	-0.653763	-	-
c36710_g1	0	0.903038	0	2.58496	0	0.0285692	2.50843	3.46597	0.451519	1.29248	0.0142846	2.9872	0.840962	2.97292	-	-
c79878_g7	0	0	2.46989	2.31615	0	0.956057	0	1.48027	0	2.39302	0.478028	0.740133	2.39302	0.262104	-	-
c112857_g1	0	3.36177	0	0	2.75702	0	1.02148	2.63459	1.68088	0	1.37851	1.82804	-1.68088	0.449525	-	-
c45482_g1	0	0	2.56803	1.69153	0	0	0	0	0	2.12978	0	0	2.12978	0	-	-
c73068_g3	0.505891	0.887525	2.80941	2.33914	0.815575	2.40871	1.58976	1.13093	0.696708	2.57428	1.61214	1.36035	1.87757	-0.251796	-	-
c36502_g2	0.0840643	0	0	0	0	0	1.74416	2.43029	0.0420321	0	0	2.08722	-0.0420321	2.08722	-	-
c70699_g3	0	0	0	0	0	0	2.62994	1.62761	0	0	0	2.12877	0	2.12877	RLP12	Receptor-like protein 12
c101573_g1	0	0	3.0635	1.18903	0	0	0	0	0	2.12627	0	0	2.12627	0	-	-
c75906_g2	3.20633	3.41007	3.6311	2.44626	4.24793	4.02945	1.5008	1.9855	3.3082	3.03868	4.13869	1.74315	-0.26952	-2.39554	At2g04570	GDSL esterase/lipase At2g04570
c3100_g2	0	2.34483	0	0	0.863938	0	0	2.76977	1.17241	0	0.431969	1.38489	-1.17241	0.952917	-	-
c53993_g1	0	0	0	0	0	0	2.04264	2.20789	0	0	0	2.12527	0	2.12527	-	-
c7516_g1	0	0	1.8953	0.0976108	2.4957	0	0	0.238787	0	0.996457	1.24785	0.119393	0.996457	-1.12845	-	-
c70471_g5	0	0	2.12433	2.12433	0	0	0	0	0	2.12433	0	0	2.12433	0	-	-
c74072_g1	0	0	0.0881614	0.78659	0.0555157	0.0142846	3.3994	1.79366	0	0.437376	0.0349001	2.59653	0.437376	2.56163	At3g25750	Putative F-box protein At3g25750
c67819_g1	5.9809	6.19673	3.61709	4.23537	6.33493	6.04021	6.22488	6.07327	6.08881	3.92623	6.18757	6.14908	-2.16258	-0.0384949	-	17.6 kDa class I heat shock protein
c83391_g1	0	4.86493	0	0	5.01881	0	1.93357	2.46728	2.43246	0	2.50941	2.20043	-2.43246	-0.30898	-	-
c78319_g11	2.07094	0.122457	0.981894	1.9851	1.22053	2.25228	0	0	1.0967	1.4835	1.73641	0	0.386799	-1.73641	-	-
c69363_g7	0	0	0	0	0	0	2.70044	1.54597	0	0	0	2.1232	0	2.1232	-	-
c99328_g1	6.0542	6.09824	3.36737	4.21956	6.16229	5.96324	6.03122	5.77479	6.07622	3.79346	6.06277	5.903	-2.28276	-0.159764	-	-
c51632_g1	0	0	2.0072	1.20163	1.03562	0	0	0	0	1.60441	0.517812	0	1.60441	-0.517812	-	-
c64127_g1	1.03562	1.5656	0	0	0	0	0	1.64155	1.30061	0	0	0.820773	-1.30061	0.820773	-	-
c84122_g6	0	0	3.63343	1.35614	0	0	0.748461	0	0	2.49479	0	0.374231	2.49479	0.374231	-	-
c86509_g5	1.94522	0	2.25696	1.96003	0	1.96726	0	0	0.972612	2.10849	0.983629	0	1.13588	-0.983629	AtMg00810	Uncharacterized mitochondrial protein AtMg00810
c78759_g1	1.01436	1.22033	1.14405	0.526069	2.30743	2.4957	0	0	1.11734	0.835058	2.40156	0	-0.282285	-2.40156	-	-
c2466_g1	0	0	2.96162	0	1.27501	0	0	0	0	1.48081	0.637504	0	1.48081	-0.637504	-	-
c50895_g1	1.73985	2.74631	0	0	3.16027	1.17632	1.56071	2.52607	2.24308	0	2.1683	2.04339	-2.24308	-0.124907	-	-
c59230_g1	2.40327	2.36177	3.16189	3.35191	2.88947	3.12763	2.20789	1.32193	2.38252	3.2569	3.00855	1.76491	0.874381	-1.24364	-	-
c109144_g1	1.76129	0.903038	1.81558	1.76129	1.71809	1.60407	0	0	1.33216	1.78843	1.66108	0	0.456269	-1.66108	-	-
c935_g2	0	0	1.44361	1.19535	1.26303	0.344828	0.0143553	0	0	1.31948	0.803931	0.00717765	1.31948	-0.796754	-	-
c82057_g4	0.464668	0	2.87578	2.19535	0.432959	0.137504	0.815575	0.137504	0.232334	2.53556	0.285231	0.476539	2.30323	0.191308	-	-
c33890_g1	0.137504	0	0	0	2.51096	2.0635	0.214125	0	0.0687518	0	2.28723	0.107062	-0.0687518	-2.18017	-	-
c98666_g1	0	0	3.48671	2.23573	0	0	0	1.5008	0	2.86122	0	0.750401	2.86122	0.750401	-	-
c80972_g6	0	0	0	0	0	0	2.05658	2.1635	0	0	0	2.11004	0	2.11004	-	-
c71463_g1	2.25701	2.22033	2.7761	0.773996	0.526069	0.731183	2.14405	2.40599	2.23867	1.77505	0.628626	2.27502	-0.46362	1.64639	-	-
c58775_g2	0.163499	1.95977	0	0	0	0.0976108	1.24489	0.948601	1.06163	0	0.0488054	1.09674	-1.06163	1.04794	-	-
c114347_g1	0.443607	0.238787	4.06867	3.7137	2.74631	0.933573	3.33485	3.22651	0.341197	3.89118	1.83994	3.28068	3.54999	1.44074	-	-
c58861_g1	0	3.08576	0	0	3.46597	0	2.18269	2.41414	1.54288	0	1.73299	2.29841	-1.54288	0.565427	-	-
c41293_g3	0	2.14405	0	0	0	0	1.84398	0.226509	1.07202	0	0	1.03525	-1.07202	1.03525	-	-
c114823_g1	0	0	0	0	0	0	2.80735	1.40599	0	0	0	2.10667	0	2.10667	ACT	Vinorine synthase
c59176_g2	0	0	0	0.333424	0	0	2.23879	2.30743	0	0.166712	0	2.27311	0.166712	2.27311	-	-
c76832_g2	3.25399	0.757023	0	3.18587	2.22651	0	2.23879	3.37434	2.00551	1.59293	1.11325	2.80657	-0.412573	1.69331	ERF017	Ethylene-responsive transcription factor ERF017
c58628_g1	1.58753	0.0213222	3.38029	3.30595	1.85933	2.32772	2.645	2.40781	0.804426	3.34312	2.09352	2.52641	2.53869	0.432882	-	-
c79629_g2	0	0	1.68706	1.22651	0.678072	1.60407	0	0.9855	0	1.45678	1.14107	0.49275	1.45678	-0.648321	-	-
c80010_g3	0	0	0	0	1.33914	0	3.53356	2.01436	0	0	0.669569	2.77396	0	2.10439	-	-
c67541_g2	4.29131	5.38059	3.21412	3.70044	6.09064	2.488	5.0343	4.99503	4.83595	3.45728	4.28932	5.01467	-1.37867	0.725347	-	-
c16089_g1	2.51602	2.20163	2.41954	1.57046	3.79181	2.89336	1.59932	0.15056	2.35882	1.995	3.34259	0.874939	-0.363824	-2.46765	-	-
c60186_g3	0	0	2.52607	0	1.79077	0	0	0.111031	0	1.26303	0.895386	0.0555157	1.26303	-0.83987	-	-
c85415_g4	2.75702	3.16672	0	0	0	3.04089	0	1.32193	2.96187	0	1.52045	0.660964	-2.96187	-0.859482	-	-
c53089_g1	4.3799	5.3194	2.44626	3.72574	5.0387	4.4363	5.06134	5.09001	4.84965	3.086	4.7375	5.07568	-1.76365	0.338178	At3g19950	E3 ubiquitin-protein ligase RING1-like
c83964_g7	0.613532	3.21723	2.91648	2.57773	3.51979	2.98003	0.695994	3.26454	1.91538	2.7471	3.24991	1.98027	0.831723	-1.26964	At1g59780	Putative disease resistance protein At1g59780
c59745_g1	0.163499	0.956057	0.286881	1.44361	0	0.432959	2.24489	3	0.559778	0.865244	0.21648	2.62244	0.305466	2.40596	-	-
c77357_g1	1.09085	1.32193	3.40327	2.07724	1.15056	0.963474	0.782409	0.201634	1.20639	2.74026	1.05702	0.492021	1.53386	-0.564996	-	-
c93900_g1	0	0	1.67356	2.44361	0.31034	0	4.51349	4.11103	0	2.05858	0.15517	4.31226	2.05858	4.15709	-	-
c83481_g2	0.632268	1.49057	0	0	1.02148	0.286881	1.24489	2.1375	1.06142	0	0.65418	1.6912	-1.06142	1.03701	-	-
c50764_g2	0	0	1.46989	3.15543	0	0	0	0.432959	0	2.31266	0	0.21648	2.31266	0.21648	-	-
c13793_g1	3.16119	3.31738	1.2828	1.52394	4.15876	2.96354	3.88101	3.76039	3.23929	1.40337	3.56115	3.8207	-1.83591	0.259553	-	17.3 kDa class II heat shock protein
c95685_g1	0.871844	0	2.17313	1.36177	0	2.11103	0	0.584963	0.435922	1.76745	1.05552	0.292481	1.33153	-0.763034	-	-
c1864_g1	0.713696	3.50335	0	0	2.11437	1.60881	2.34767	1.34483	2.10852	0	1.86159	1.84625	-2.10852	-0.0153411	-	-
c95449_g1	2.38681	0.0143553	5.27798	5.12639	2.66448	2.25399	4.01525	4.72028	1.20058	5.20219	2.45924	4.36776	4.00161	1.90853	DSP-22	Desiccation stress protein DSP-22, chloroplastic
c5849_g2	0.594549	1.70929	5.11645	3.68257	2.4957	1.81967	3.58015	3.04439	1.15192	4.39951	2.15768	3.31227	3.24759	1.15459	-	-
c69889_g1	2.73118	3.36177	3.41414	3.98003	4.19219	2.36737	6.30342	5.74228	3.04648	3.69708	3.27978	6.02285	0.650605	2.74306	-	-
c74300_g1	0	0	0	2.01792	0	0	3.67694	2.52356	0	1.00896	0	3.10025	1.00896	3.10025	At4g21240	Putative F-box protein At4g21240
c48853_g2	0.925999	0	0	0.992768	2.27501	1.83996	0	0	0.463	0.496384	2.05748	0	0.0333845	-2.05748	-	-
c81785_g6	2.33628	3.35332	1.46989	2.41684	0	2.46989	3.41549	1.43296	2.8448	1.94336	1.23494	2.42422	-0.90144	1.18928	-	-
c25139_g1	0	0	0	0	0	0	1.9855	2.19535	0	0	0	2.09042	0	2.09042	-	-
c69554_g1	0	0	0	0	0	0	2.17313	2.0072	0	0	0	2.09016	0	2.09016	-	-
c56520_g1	0	0	3.22033	0.956057	0	0	0	0	0	2.08819	0	0	2.08819	0	-	-
c66337_g2	0	2.27501	0	0	2.86592	0	2.33056	2.43296	1.1375	0	1.43296	2.38176	-1.1375	0.948799	-	-
c50858_g1	0.214125	0.748461	1.9222	2.5656	2.11103	0.485427	1.29866	0.650765	0.481293	2.2439	1.29823	0.974711	1.7626	-0.323518	-	-
c84502_g1	0.903018	0	1.62971	1.74976	0	1.69547	0	0	0.451509	1.68974	0.847736	0	1.23823	-0.847736	-	-
c29473_g1	0.356144	1.25096	1.04963	0.137504	0	1.07724	2.66448	2.1635	0.803553	0.593567	0.538621	2.41399	-0.209986	1.87537	-	-
c58389_g1	0	0	0.925999	0	0	0	2.71149	2.38405	0	0.463	0	2.54777	0.463	2.54777	-	-
c31188_g2	0	0	3.30012	1.62761	0	0	0.0285692	0.731183	0	2.46387	0	0.379876	2.46387	0.379876	-	-
c68078_g5	0	0	1.35614	1.1375	1.95977	0	0	0.286881	0	1.24682	0.979885	0.143441	1.24682	-0.836445	-	-
c52999_g1	0	0	1.67627	3.71839	0	0	5.16049	4.4003	0	2.69733	0	4.7804	2.69733	4.7804	-	-
c28128_g1	1.31034	0	1.78241	2.31325	0	1.37851	0	0	0.65517	2.04783	0.689256	0	1.39266	-0.689256	-	-
c27909_g1	0	0	2.3978	1.76553	0	0	0	0	0	2.08167	0	0	2.08167	0	-	-
c61577_g2	0	0	1.28688	1.40054	0	1.47508	0	0	0	1.34371	0.737542	0	1.34371	-0.737542	-	B2 protein
c80156_g6	1.46989	0.903038	3.04439	4.58976	2.08406	0	5.61088	5.89676	1.18646	3.81708	1.04203	5.75382	2.63062	4.71178	-	-
c68098_g1	4.48091	2.57289	5.07382	2.22651	3.52857	3.50589	1.08406	2.03562	3.5269	3.65016	3.51723	1.55984	0.123264	-1.95739	-	-
c29522_g2	0	0.263034	4.70598	3.30012	0	0.367371	1.54597	2.40327	0.131517	4.00305	0.183686	1.97462	3.87153	1.79093	-	-
c101784_g1	0	0	0	3.44493	0	0	4.32984	3.27352	0	1.72247	0	3.80168	1.72247	3.80168	-	-
c86255_g4	0	1.75275	0	0	1.13093	0	0.956057	2.58015	0.876374	0	0.565465	1.7681	-0.876374	1.20264	-	-
c58202_g2	2.61117	3.14405	0	1.50589	2.97453	0	1.10434	1.77821	2.87761	0.752945	1.48726	1.44127	-2.12466	-0.045992	-	-
c79519_g1	5.00899	5.09043	3.62644	5.39025	5.42324	3.66221	5.77268	6.38733	5.04971	4.50835	4.54272	6.08	-0.541362	1.53728	-	-
c6811_g1	0	0.641546	3.64731	2.63227	1.63691	1.04264	1.51602	2.64616	0.320773	3.13979	1.33978	2.08109	2.81902	0.741309	-	-
c50977_g1	1.618	2.31019	1.56013	3.99771	2.80787	1.43216	5.11291	4.91139	1.96409	2.77892	2.12001	5.01215	0.814827	2.89214	-	-
c51009_g1	0	0	0	0	0.189034	0	2.02148	2.32193	0	0	0.0945169	2.1717	0	2.07719	OLE6	Major pollen allergen Ole e 6
c72674_g5	0	0	3.53107	0.62293	0	0	0	0	0	2.077	0	0	2.077	0	-	-
c57233_g2	1.89918	3.25852	1.47508	1.27501	3.64039	1.05658	3.12433	3.31904	2.57885	1.37505	2.34849	3.22168	-1.2038	0.873197	-	-
c81881_g2	0	0	1.12433	0.918386	0	2.11103	0	0	0	1.02136	1.05552	0	1.02136	-1.05552	-	-
c68335_g1	3.2273	1.56299	3.94018	4.21484	1.73103	3.61004	2.10003	2.45345	2.39515	4.07751	2.67053	2.27674	1.68236	-0.393794	slmo	Protein slowmo homolog
c98506_g1	0	0	2.19849	2.04963	0	0	0	0.0976108	0	2.12406	0	0.0488054	2.12406	0.0488054	-	-
c98573_g1	0	0.992768	0	0.124328	0	0	2.01792	1.26303	0.496384	0.0621641	0	1.64048	-0.43422	1.64048	-	-
c60230_g2	0	0	1.47508	0.85599	0	0	3.3505	3.12763	0	1.16554	0	3.23907	1.16554	3.23907	WRKY53	Probable WRKY transcription factor 53
c88394_g1	0.137504	0.933573	2.44095	1.19535	1.51096	0.0703893	0	0	0.535538	1.81815	0.790676	0	1.28261	-0.790676	-	-
c48159_g3	1.56071	0.0285692	0	0.344828	0	0.124328	1.64155	1.38405	0.794642	0.172414	0.0621641	1.5128	-0.622228	1.45063	l(3)72Ab	Putative U5 small nuclear ribonucleoprotein 200 kDa helicase
c86380_g1	0	0	0.367371	2.0036	0	0.0976108	3.12928	3.48414	0	1.18549	0.0488054	3.30671	1.18549	3.25791	-	-
c72879_g2	0	0	3.07895	3.19061	0	0	1.39506	0.731183	0	3.13478	0	1.06312	3.13478	1.06312	-	-
c83487_g7	0	0	0	0	0.176323	0	3.28392	1.03562	0	0	0.0881614	2.15977	0	2.07161	-	-
c59011_g1	2.19535	1.02148	1.74416	4.09339	1.61353	0.516015	4.34625	4.54597	1.60841	2.91878	1.06477	4.44611	1.31036	3.38133	rnf181	E3 ubiquitin-protein ligase RNF181
c69608_g1	0	0	1.0072	2.12763	0	1.13093	0.124328	0	0	1.56741	0.565465	0.0621641	1.56741	-0.503301	PER16	Peroxidase 16
c76985_g2	0	0	0.910733	1.25096	0	0	3.7301	2.57289	0	1.08085	0	3.15149	1.08085	3.15149	-	-
c69677_g3	3.51223	0	3.0054	1.52607	3.62059	2.19849	0	2.69822	1.75611	2.26573	2.90954	1.34911	0.509621	-1.56043	-	-
c74528_g1	0	0	0	0.575312	0	0	2.33056	2.38405	0	0.287656	0	2.3573	0.287656	2.3573	EMS1	Leucine-rich repeat receptor protein kinase EXS
c70368_g1	0	0	0.111031	1.25701	0	0	2.56316	2.94298	0	0.684021	0	2.75307	0.684021	2.75307	-	-
c17720_g1	1.36177	0	2.32769	1.18269	0.659925	1.32769	0	0	0.680884	1.75519	0.993806	0	1.07431	-0.993806	DIP2	U3 small nucleolar RNA-associated protein 12
c52426_g2	1.66448	1.45943	0	0	0	0	0.163499	0.847997	1.56196	0	0	0.505748	-1.56196	0.505748	-	-
c15543_g1	3.72137	3.83895	2.44095	3.85997	1.51096	3.64962	4.12102	3.91552	3.78016	3.15046	2.58029	4.01827	-0.629701	1.43798	-	-
c46597_g1	0.378512	0	2.66676	1.99639	0.704872	0	0.594549	0.263034	0.189256	2.33157	0.352436	0.428791	2.14232	0.0763555	-	-
c57618_g2	0	0	2.91073	0	1.22033	0	0	0	0	1.45537	0.610165	0	1.45537	-0.610165	-	-
c112920_g1	0	0	4.25248	2.58015	0	0	2.01792	0.687061	0	3.41631	0	1.35249	3.41631	1.35249	-	-
c35229_g1	0	0	2.54102	0	2.16672	1.32193	1.90304	0	0	1.27051	1.74432	0.951519	1.27051	-0.792803	-	-
c89850_g1	0	0.790772	0.124328	0.963474	2.11103	1.71809	0	0	0.395386	0.543901	1.91456	0	0.148515	-1.91456	-	-
c112525_g1	0	0	2.70929	1.72247	0.0565835	0	0.367371	0	0	2.21588	0.0282918	0.183686	2.21588	0.155394	-	-
c113571_g1	0	0	2.53605	1.07724	0.505891	0	0	0	0	1.80665	0.252945	0	1.80665	-0.252945	-	-
c68471_g1	4.78995	4.90031	2.76748	4.72471	5.10444	3.51992	4.7895	5.75595	4.84513	3.7461	4.31218	5.27273	-1.09903	0.960548	ERF106	Ethylene-responsive transcription factor ERF106
c85872_g2	0	2.84599	0	0	3.8166	0	2.28983	2.79909	1.423	0	1.9083	2.54446	-1.423	0.636161	-	-
c66465_g2	1.57447	0.658073	1.17563	3.11644	1.61433	0	3.50471	4.28721	1.11627	2.14604	0.807166	3.89596	1.02977	3.0888	-	-
c50442_g1	0.367371	1.37851	0	0.31034	0	0	1.44361	1.23879	0.872941	0.15517	0	1.3412	-0.717771	1.3412	-	-
c67003_g2	0	0	0	0	1.48543	0	3.82477	1.77821	0	0	0.742713	2.80149	0	2.05877	POX2	Proline dehydrogenase 2, mitochondrial
c12985_g1	0.687061	0	2.98185	2.43296	0	1.7866	1.18269	1.21412	0.34353	2.70741	0.893298	1.19841	2.36388	0.30511	-	-
c46996_g2	1.25701	1.3505	3.01436	2.08066	2.18587	1.07039	0.226509	1.40054	1.30375	2.54751	1.62813	0.813523	1.24375	-0.814605	-	-
c77884_g3	0	3.33472	0	0	3.89267	0	2.15287	2.52112	1.66736	0	1.94634	2.33699	-1.66736	0.390658	-	-
c115409_g1	2.5509	1.66903	3.26604	4.01167	0	1.03562	4.21568	3.99186	2.10996	3.63886	0.517812	4.10377	1.52889	3.58596	-	-
c58402_g1	0	2.39506	0	2.51349	1.4957	3.73877	1.23879	0	1.19753	1.25675	2.61723	0.619393	0.059214	-1.99784	-	-
c59166_g1	0	0.646007	0	0	1.01171	0	2.263	2.21602	0.323004	0	0.505855	2.23951	-0.323004	1.73365	-	-
c98846_g1	2.07382	0.545968	3.05311	2.70708	2.67129	2.46989	2.15381	2.01792	1.30989	2.8801	2.57059	2.08586	1.5702	-0.484726	-	-
c48381_g2	0	0	3.52356	1.9486	0.963474	0	2.03914	0.286881	0	2.73608	0.481737	1.16301	2.73608	0.681273	-	-
c51210_g2	0	0	2.37573	1.73118	0	0	0	0	0	2.05346	0	0	2.05346	0	-	-
c57434_g1	1.30451	2.03914	3.52482	1.926	1.89918	1.54597	0.831877	0.613532	1.67182	2.72541	1.72257	0.722704	1.05358	-0.999868	-	-
c78876_g15	0	0	2.47249	1.9222	0	0	0.263034	0.0285692	0	2.19734	0	0.145802	2.19734	0.145802	-	-
c79241_g2	0.286881	1.66448	2.58496	0	1.66903	1.79909	0	0	0.975682	1.29248	1.73406	0	0.316799	-1.73406	-	-
c75218_g2	0	0	2.58015	1.52105	0	0	0	0	0	2.0506	0	0	2.0506	0	-	-
c4498_g1	0	0.526069	0	0.226509	0	0	1.39506	2.40599	0.263034	0.113254	0	1.90053	-0.14978	1.90053	-	-
c96636_g1	0.731183	1.53107	0	0.263034	0.400538	0	0.226509	2.27501	1.13113	0.131517	0.200269	1.25076	-0.999609	1.05049	-	-
c84755_g3	2.89724	2.30743	5.79286	4.07553	3.36177	3.22805	3.44626	3.70819	2.60233	4.93419	3.29491	3.57722	2.33186	0.282313	-	-
c34889_g1	1.17632	0.970854	0.31034	0	0	0	2.26003	0	1.07359	0.15517	0	1.13001	-0.918418	1.13001	-	-
c102503_g1	0.790772	1.80323	0.918386	1.8953	1.46467	2.41143	0	0	1.297	1.40684	1.93805	0	0.109845	-1.93805	-	-
c31309_g1	0	0	1.10434	0	2.32193	0.669027	0	0	0	0.552168	1.49548	0	0.552168	-1.49548	-	-
c97870_g1	0.111031	0	0	1.58496	0	2.62059	0	0	0.0555157	0.792481	1.31029	0	0.736966	-1.31029	-	-
c68995_g1	0	2.9279	0	0	3.43696	0	2.26003	2.34199	1.46395	0	1.71848	2.30101	-1.46395	0.582525	-	-
c98312_g1	0	0	2.94111	0	0	1.15056	0	0	0	1.47055	0.57528	0	1.47055	-0.57528	-	-
c33857_g1	0.731183	0	1.4489	0.678072	1.98914	1.61824	0.226509	0.687061	0.365592	1.06349	1.80369	0.456785	0.697895	-1.3469	-	-
c28954_g1	0	1.4489	2.04264	1.65535	1.61353	0.226509	0	0	0.72445	1.849	0.92002	0	1.12455	-0.92002	-	-
c27267_g1	0	0	0	0.111031	0	0	1.74846	2.45154	0	0.0555157	0	2.1	0.0555157	2.1	-	-
c116673_g1	1.9222	0	2.22342	0	2.27501	2.1635	0	0.650765	0.961099	1.11171	2.21925	0.325382	0.150612	-1.89387	-	-
c41292_g2	1.72247	1.51602	0	0	0	0.0703893	0	0.918386	1.61924	0	0.0351947	0.459193	-1.61924	0.423998	-	-
c47830_g1	3.07382	1.54597	1.46989	1.24489	1.08406	0	1.83188	1.43296	2.30989	1.35739	0.542032	1.63242	-0.952508	1.09039	-	-
c83369_g3	2.68032	2.31615	0	0.0840643	2.06005	1.82782	1.68706	1.37295	2.49824	0.0420321	1.94393	1.53001	-2.4562	-0.413927	-	-
c65643_g1	2.30183	3.029	0.799659	2.03907	2.97976	1.72781	3.19284	3.10434	2.66541	1.41936	2.35379	3.14859	-1.24605	0.794802	RAV2	AP2/ERF and B3 domain-containing transcription repressor RAV2
c58841_g1	0	0	2.67807	1.852	1.15056	0.400538	2	0	0	2.26504	0.775549	1	2.26504	0.224451	-	-
c85783_g6	4.4822	3.80632	3.02503	1.15056	4.83895	4.33271	0.978196	0	4.14426	2.08779	4.58583	0.489098	-2.05647	-4.09673	ARG7	Indole-3-acetic acid-induced protein ARG7
c68383_g1	1.37744	1.43197	4.4403	4.50221	1.01952	1.77545	6.83678	6.17057	1.40471	4.47126	1.39748	6.50367	3.06655	5.10619	ABCG32	ABC transporter G family member 32
c84035_g4	0.119393	1.86281	0	0	1.60934	0	1.72643	1.97954	0.991099	0	0.804668	1.85299	-0.991099	1.04832	-	-
c61234_g1	0.633059	0.615999	0.321158	0.402631	0.933223	0.71031	2.88361	2.31003	0.624529	0.361894	0.821766	2.59682	-0.262634	1.77506	-	-
c76669_g11	2.5435	0	1.02857	2.59694	0	2.99277	0	0	1.27175	1.81275	1.49638	0	0.541004	-1.49638	-	-
c76418_g1	0	0	0	0	2.08746	1.9855	0	0	0	0	2.03648	0	0	-2.03648	-	-
c106817_g1	1.63691	2.43296	0	0	0	0	0	0	2.03494	0	0	0	-2.03494	0	-	-
c72876_g5	3.92125	3.13093	1.46989	2.05658	3.89433	2.46989	3.15218	3.75596	3.52609	1.76323	3.18211	3.45407	-1.76285	0.27196	-	-
c73522_g6	0	0	1.69153	1.58015	0	0	3.65535	3.68594	0	1.63584	0	3.67065	1.63584	3.67065	-	-
c18781_g2	0	0	1.71809	2.06695	1.36177	0	1.07724	0	0	1.89252	0.680884	0.538621	1.89252	-0.142263	-	-
c80109_g1	1.69021	1.14857	0.985005	1.76244	1.77054	3.0831	0.638698	0.0544996	1.41939	1.37372	2.42682	0.346599	-0.0456679	-2.08022	-	Isoflavone reductase homolog
c112448_g1	0.992768	0	1.36737	0.367371	1.73118	3.87873	1.41143	0.871844	0.496384	0.867371	2.80495	1.14163	0.370987	-1.66332	-	-
c82663_g2	0	1.91456	0	0	3.46205	2.52105	0	0	0.957282	0	2.99155	0	-0.957282	-2.99155	-	-
c50211_g1	0	1.04264	3.95699	1.38957	0	0.0976108	0.333424	0	0.521322	2.67328	0.0488054	0.166712	2.15195	0.117906	CER3	Protein ECERIFERUM 3
c86294_g4	0	0	0	0	0	0	2.18587	1.87971	0	0	0	2.03279	0	2.03279	-	-
c115968_g1	0	1.76977	0	0	0	0	0	2.29572	0.884886	0	0	1.14786	-0.884886	1.14786	-	-
c20092_g1	0	0	0	0	0	0	1.51096	2.55336	0	0	0	2.03216	0	2.03216	-	-
c66427_g1	4.12928	2.09424	3.12102	4.10266	2.32193	4.09761	1.53605	1.81967	3.11176	3.61184	3.20977	1.67786	0.500077	-1.53191	GDH2	Glycine cleavage system H protein 2, mitochondrial
c91478_g1	0.111031	0	0.831877	2.34199	0	1	0	0	0.0555157	1.58693	0.5	0	1.53142	-0.5	-	-
c98361_g1	0.823749	1.94111	2.12433	0	3.488	1.73985	0	0.526069	1.38243	1.06216	2.61392	0.263034	-0.320264	-2.35089	-	-
c60122_g1	0	0	2.8679	1.64155	0.604071	0.823749	1.24489	0.632268	0	2.25472	0.71391	0.938578	2.25472	0.224667	-	-
c75956_g5	0	0.400538	2.6893	2.08406	0	0.704872	0.367371	0.650765	0.200269	2.38668	0.352436	0.509068	2.18641	0.156632	-	-
c83438_g9	0	0	0.250962	0.0426443	0	0	2.19535	2.15704	0	0.146803	0	2.1762	0.146803	2.1762	-	-
c44598_g1	1.23266	0.495695	1.55582	1.10434	1.26303	1.86394	0	0	0.864178	1.33008	1.56349	0	0.465898	-1.56349	-	-
c106759_g1	0.485427	0	1.99639	0.356144	1.93357	1.14405	0	0.887525	0.242713	1.17627	1.53881	0.443763	0.933553	-1.09505	-	-
c109337_g1	0	0	2.77189	0	1.42223	0	0.137504	0	0	1.38594	0.711117	0.0687518	1.38594	-0.642365	-	-
c54719_g4	0	0	2.17951	2.23573	0	0.650765	0.0703893	0.941106	0	2.20762	0.325382	0.505748	2.20762	0.180366	-	-
c98465_g1	0	0	2.44095	1.61353	0	0	0	0	0	2.02724	0	0	2.02724	0	-	-
c85460_g2	1.22651	0	1.81147	1.79077	0	1.67807	0	0	0.613254	1.80112	0.839036	0	1.18787	-0.839036	-	-
c33005_g2	0	0	1.04264	2.30743	1.61353	0	0	0.910733	0	1.67504	0.806766	0.455366	1.67504	-0.351399	-	-
c58790_g1	0.163499	0	1.28688	0.443607	1.72683	0.757023	0	0	0.0817494	0.865244	1.24193	0	0.783495	-1.24193	-	-
c101910_g1	0	0	2.63923	1.41143	0	0	0	0	0	2.02533	0	0	2.02533	0	-	-
c58202_g3	0	0	2.26903	1.37851	0	0.400538	0	0	0	1.82377	0.200269	0	1.82377	-0.200269	-	-
c11894_g1	0	0	1.69153	1.45943	0	0.895303	0	0	0	1.57548	0.447651	0	1.57548	-0.447651	-	-
c36853_g1	0.970854	1.35614	4.39232	3.78031	2.33342	2.21723	3.05311	3.29719	1.1635	4.08631	2.27533	3.17515	2.92282	0.899824	-	-
c67086_g4	0.9855	1.77821	2.28096	1.09761	1.79909	2.76765	0.650765	0.485427	1.38185	1.68928	2.28337	0.568096	0.307429	-1.71528	-	-
c17367_g1	1.848	1.64155	0	0	0.0565835	0.298658	0	0.910733	1.74477	0	0.177621	0.455366	-1.74477	0.277745	-	-
c80819_g4	0	0	3.18903	0.85599	0	0	0	0	0	2.02251	0	0	2.02251	0	-	-
c79842_g2	0	0	2.53605	0.782409	0.823749	0	0	0.0976108	0	1.65923	0.411875	0.0488054	1.65923	-0.363069	-	-
c63605_g1	0	0	0	0	0	0	4.04439	0	0	0	0	2.0222	0	2.0222	Obp99a	General odorant-binding protein 99a
c67038_g1	4.93876	5.04527	2.96532	4.95745	5.59126	3.51475	5.64847	5.44062	4.99201	3.96139	4.55301	5.54454	-1.03063	0.991536	-	-
c44321_g1	4.08236	4.8268	2.49057	1.84398	5.19928	4.18745	4.32481	4.52982	4.45458	2.16728	4.69337	4.42732	-2.28731	-0.26605	-	-
c73435_g1	0	0	1.82782	1.58496	1.48027	0.0285692	0	0.879706	0	1.70639	0.754417	0.439853	1.70639	-0.314564	-	-
c62575_g1	0	0	0	0	0	0	1.82375	2.21723	0	0	0	2.02049	0	2.02049	-	-
c81053_g6	0	0.189034	1.51602	0.344828	1	1.84398	0.475085	0	0.0945169	0.930422	1.42199	0.237542	0.835905	-1.18445	-	-
c5446_g1	0	0	2.22342	0	1.81558	0	0	0	0	1.11171	0.907788	0	1.11171	-0.907788	-	-
c38986_g1	2.34767	2.14405	0	0	2.38957	0.948601	1.10434	1.77821	2.24586	0	1.66908	1.44127	-2.24586	-0.227811	-	-
c113626_g1	1.93734	0	1.87578	2.02148	0.594549	1.48027	0	0	0.968672	1.94863	1.03741	0	0.979958	-1.03741	-	-
c54886_g1	3.16189	2.74631	2.53107	4.67129	3.72465	1.75275	5.47573	5.32841	2.9541	3.60118	2.7387	5.40207	0.647081	2.66337	-	-
c63368_g1	0	0	0	0	0.189034	0	2.02503	2.19535	0	0	0.0945169	2.11019	0	2.01567	-	-
c78942_g1	0	0	0	2.05658	0	1.47508	3.98823	3.5741	0	1.02829	0.737542	3.78117	1.02829	3.04362	-	-
c61064_g1	1.07724	0	2.33342	3.39094	0.948601	0	4.63981	4.98596	0.538621	2.86218	0.4743	4.81288	2.32356	4.33858	TIC214	Putative membrane protein ycf1
c48277_g2	0	0.0840643	2.58496	0	1.66903	0.214125	0.356144	0	0.0420321	1.29248	0.941576	0.178072	1.25045	-0.763504	-	-
c59946_g2	0	0	2.55582	2.45681	0	0	0	0.9855	0	2.50631	0	0.49275	2.50631	0.49275	-	-
c82392_g1	0	0	2.67582	1.3505	0	0	0	0	0	2.01316	0	0	2.01316	0	-	-
c66534_g4	0	0	1.5008	0.604071	0	0	3.01078	3.11936	0	1.05244	0	3.06507	1.05244	3.06507	-	-
c75489_g2	0.62293	0.536053	0.263034	1.32769	0.594549	0	2.39232	2.65764	0.579492	0.795361	0.297274	2.52498	0.215869	2.2277	-	-
c101422_g1	0	0	1.74416	0	2.38957	0	0.111031	0	0	0.872081	1.19478	0.0555157	0.872081	-1.13927	-	-
c71662_g3	0	1.65076	0	0	2.28983	0	2.06695	2.59455	0.825382	0	1.14492	2.33075	-0.825382	1.18583	-	-
c9871_g1	0	1.07724	0	0	0	0	2.94298	0	0.538621	0	0	1.47149	-0.538621	1.47149	-	-
c76825_g1	2.79494	2.27798	3.66334	5.98185	2.96717	1.04264	6.34536	6.25626	2.53646	4.8226	2.00491	6.30081	2.28614	4.2959	PUB27	U-box domain-containing protein 27
c77678_g5	2.87578	2.95977	0.422233	2.52607	0	2.61589	1.7866	1.95977	2.91778	1.47415	1.30794	1.87318	-1.44362	0.56524	-	-
c13264_g1	0	0	2.44095	1.19535	1.51096	0	0.214125	0.918386	0	1.81815	0.755481	0.566256	1.81815	-0.189225	-	-
c85975_g4	0	0	2.22342	2.73118	1.27501	1.42761	2	1.64616	0	2.4773	1.35131	1.82308	2.4773	0.471775	-	-
c59047_g1	0	0	0	0.454176	0	0	2.46467	2	0	0.227088	0	2.23233	0.227088	2.23233	-	-
c10618_g1	4.00988	0	0	0	0	0	0	0	2.00494	0	0	0	-2.00494	0	-	-
c71348_g1	0	0.847997	1.76553	0	1.76977	1.95233	0.545968	0.0840643	0.423998	0.882767	1.86105	0.315016	0.458769	-1.54604	-	-
c25723_g1	0	0	2.46467	1.94111	0.722466	0	1.09085	0.0285692	0	2.20289	0.361233	0.559711	2.20289	0.198478	-	-
c15857_g1	0	0	1.66903	1.20789	0	1.58496	0.454176	0	0	1.43846	0.792481	0.227088	1.43846	-0.565393	-	-
c82616_g1	2.61824	1.82782	2.96901	1.76553	0	0.933573	2.85	2.37851	2.22303	2.36727	0.466786	2.61426	0.144245	2.14747	-	-
c47297_g2	3.03562	0	1.33914	2.29866	0	3.40327	0	0	1.51781	1.8189	1.70163	0	0.301086	-1.70163	-	-
c79268_g12	1.56071	1.76977	2.27798	2.78031	2.33342	0	0.0565835	0	1.66524	2.52915	1.16671	0.0282918	0.863904	-1.13842	-	-
c26232_g1	0	0	3.25096	0.887525	0	0	0.137504	0	0	2.06924	0	0.0687518	2.06924	0.0687518	-	-
c17716_g2	1.74846	2.28096	0	0	1.54102	1.67807	2.24184	0.948601	2.01471	0	1.60955	1.59522	-2.01471	-0.014325	-	-
c39909_g1	0.367371	0	1.07039	3.07039	0	0.226509	0	0	0.183686	2.07039	0.113254	0	1.8867	-0.113254	-	-
c86349_g3	2.10098	0.895303	3.27053	2.62527	1.34483	1.5656	1.18269	0.632268	1.49814	2.9479	1.45521	0.90748	1.44976	-0.547733	TPS6	Alpha,alpha-trehalose-phosphate synthase [UDP-forming] 6
c72761_g2	0	0	4.68257	4.08321	0	0	1.51096	3.26003	0	4.38289	0	2.38549	4.38289	2.38549	-	-
c64691_g3	0	0	3.05311	3.03738	0.83996	0	1.19535	1.74416	0	3.04525	0.41998	1.46975	3.04525	1.04977	-	-
c77027_g6	0	0.263034	1.18269	1.29866	1.76977	0	0	0	0.131517	1.24068	0.884886	0	1.10916	-0.884886	-	-
c62047_g1	0	1.41684	0	1.25701	3.04614	2.32193	1.22033	0	0.70842	0.628505	2.68403	0.610165	-0.0799146	-2.07387	PER21	Peroxidase 21
c72761_g6	0	0	3.7866	3.42089	0	0	1.45943	1.76129	0	3.60374	0	1.61036	3.60374	1.61036	-	-
c50928_g1	1.45943	2.47508	0.584963	0.948601	0	0	0	1.58496	1.96726	0.766782	0	0.792481	-1.20048	0.792481	N	TMV resistance protein N
c99347_g1	0	0	3.32193	0.263034	0.400538	0	0	0	0	1.79248	0.200269	0	1.79248	-0.200269	-	-
c47764_g1	2.33914	1.47508	6.42643	5.66448	4.45418	3.78136	6.06824	6.46565	1.90711	6.04546	4.11777	6.26694	4.13835	2.14918	-	-
c75045_g8	0	0.963474	0	0.970854	2.06695	0.871844	3.26003	3.66448	0.481737	0.485427	1.4694	3.46225	0.00368977	1.99286	-	-
c51200_g1	0	0	0	1.70044	0	2.31904	0.0426443	0	0	0.85022	1.15952	0.0213222	0.85022	-1.1382	BGLU18	Beta-glucosidase 18
c45215_g1	0.526069	0	4.85798	4.43563	0	1.20789	3.17632	2.82782	0.263034	4.6468	0.603946	3.00207	4.38377	2.39812	PSK3	Phytosulfokines 3
c949_g1	0	0.807355	4.78607	4.89385	1.72247	0.910733	3.41549	4.11936	0.403677	4.83996	1.3166	3.76742	4.43628	2.45082	-	-
c95457_g1	0	0	2.59694	2.35896	0	0	0	0.9855	0	2.47795	0	0.49275	2.47795	0.49275	-	-
c80786_g5	0	0	2.66448	0	1.30451	0	0	0	0	1.33224	0.652256	0	1.33224	-0.652256	-	-
c49500_g1	1.47508	2.20163	0	2.57046	2.24489	3.1635	0.333424	0	1.83836	1.28523	2.70419	0.166712	-0.553128	-2.53748	-	Defensin-like protein
c8160_g1	0	0	2.43029	1.53605	0	0	0	0	0	1.98317	0	0	1.98317	0	-	-
c45473_g2	1.76129	1.74846	0	0	0	0	0	0.454176	1.75487	0	0	0.227088	-1.75487	0.227088	-	-
c93324_g1	1.43829	1.71809	0	0	1.9486	0	1.52105	1.23266	1.57819	0	0.9743	1.37686	-1.57819	0.402555	-	-
c116223_g1	0.189034	0	1.91073	0.669027	1.57046	0	0	0	0.0945169	1.28988	0.785231	0	1.19536	-0.785231	-	-
c62627_g2	0	0	3.09255	2.22342	0.85599	0	2.08746	0.124328	0	2.65798	0.427995	1.1059	2.65798	0.677901	-	-
c109576_g1	0	0	2.35614	0	2.41954	0	0	0.815575	0	1.17807	1.20977	0.407788	1.17807	-0.801982	-	-
c102976_g1	0.505891	0	2.22342	0.0143553	1.81558	0.411426	0	0	0.252945	1.11889	1.1135	0	0.865943	-1.1135	-	-
c81440_g3	2.25399	0	2.1635	0.956057	2.33056	1.34483	0.526069	0.0565835	1.12699	1.55978	1.83769	0.291326	0.432783	-1.54637	-	-
c114265_g1	0	0.687061	0.604071	0	2.6893	1.3505	0	0	0.34353	0.302036	2.0199	0	-0.0414947	-2.0199	LT101.2	Low temperature-induced protein lt101.2
c14071_g1	0.0840643	0	0	0	2.4489	1.58976	0	0	0.0420321	0	2.01933	0	-0.0420321	-2.01933	-	-
c9289_g1	0.903038	0.704872	1.7866	1.10434	1.52607	1.54597	0.400538	0	0.803955	1.44547	1.53602	0.200269	0.641511	-1.33575	-	-
c102479_g1	0	0	2.97453	1.38957	0	0	0	0.411426	0	2.18205	0	0.205713	2.18205	0.205713	-	-
c54734_g1	0.948601	0	0	1.75702	2.30451	1.8679	1.02857	0	0.4743	0.878512	2.0862	0.514285	0.404211	-1.57192	-	-
c44649_g1	0	0.443607	2.9486	0.918386	0	0.526069	0	0	0.221803	1.93349	0.263034	0	1.71169	-0.263034	-	-
c15956_g1	0	0	2.05311	1.24489	1.08406	0	0	0.432959	0	1.649	0.542032	0.21648	1.649	-0.325552	-	-
c80310_g5	0	0	3.55213	0.505891	0	0	0.111031	0	0	2.02901	0	0.0555157	2.02901	0.0555157	-	-
c83502_g2	0	0	3.55213	0.505891	0	0	0.111031	0	0	2.02901	0	0.0555157	2.02901	0.0555157	-	-
c88034_g1	0.722466	0	0.847997	1.24489	1.97085	0.604071	0	0	0.361233	1.04644	1.28746	0	0.685209	-1.28746	-	-
c32316_g1	0.163499	0	1.88362	2.22342	0	0	0	0	0.0817494	2.05352	0	0	1.97177	0	-	-
c69363_g6	0	0	0.0565835	0	0	0	2.59932	1.40054	0	0.0282918	0	1.99993	0.0282918	1.99993	-	-
c9255_g1	0	0	0	0	0	0	3.94298	0	0	0	0	1.97149	0	1.97149	-	-
c84502_g5	1.70755	0	1.70788	1.87904	0	2.06299	0	0	0.853777	1.79346	1.0315	0	0.939685	-1.0315	-	-
c82026_g2	0.226509	0.594549	0	0	2.48543	2.27798	0	0	0.410529	0	2.38171	0	-0.410529	-2.38171	-	-
c42507_g1	0	0	0	1.62293	0	0	2.76553	2.79909	0	0.811465	0	2.78231	0.811465	2.78231	-	-
c57096_g2	3.854	3.2854	0	2.53107	2.66676	3.43962	2.3505	3.08746	3.5697	1.26553	3.05319	2.71898	-2.30416	-0.33421	-	-
c74543_g2	0	1.66448	4.0009	3.55582	3.25248	2.53605	4.05918	3.68257	0.832241	3.77836	2.89426	3.87088	2.94612	0.976613	-	-
c58739_g1	0	2.79572	0	0	3.12234	0	2.12979	2.13527	1.39786	0	1.56117	2.13253	-1.39786	0.571357	-	-
c14992_g1	0	0	0	1.64155	0	0	3.1177	2.46205	0	0.820773	0	2.78987	0.820773	2.78987	-	-
c57948_g3	1.22033	0	1.926	1.36177	0	1.8679	0	0	0.610165	1.64388	0.933948	0	1.03372	-0.933948	NPF7.3	Nitrate transporter 1.5
c103551_g1	2.41414	0	2.33342	1.52607	0	2.488	0	0	1.20707	1.92975	1.244	0	0.722679	-1.244	-	-
c77443_g2	0	1.45418	0	0.163499	0	0	0	2.64155	0.727088	0.0817494	0	1.32077	-0.645339	1.32077	-	-
c14831_g1	0	0	0	0	0	0	1.53107	2.40054	0	0	0	1.9658	0	1.9658	-	-
c111012_g1	2.68032	2.98914	0	0.948601	0	0.790772	0	0	2.83473	0.4743	0.395386	0	-2.36043	-0.395386	-	-
c5997_g1	0	0	0	0	0	0	1.53107	2.3978	0	0	0	1.96444	0	1.96444	-	-
c7754_g1	5.44095	5.10476	5.66135	5.67582	5.71891	5.47541	4.62585	3.43162	5.27285	5.66858	5.59716	4.02874	0.395729	-1.56842	-	-
c74202_g8	1.29866	0	2.29572	2.64155	0	0.286881	0	0	0.649329	2.46863	0.143441	0	1.81931	-0.143441	-	-
c75842_g3	1.32193	1.1177	2.25399	2.27501	2.23879	1.9222	1.1375	1.18903	1.21981	2.2645	2.08049	1.16327	1.04469	-0.917224	-	-
c52366_g3	0	0	3.14568	1.96347	1.10434	0	0.9855	1.30451	0	2.55458	0.552168	1.14501	2.55458	0.592837	-	-
c21179_g1	6.47849	8.03067	5.74658	5.79831	6.78999	5.58256	7.18378	6.14649	7.25458	5.77245	6.18627	6.66514	-1.48213	0.478865	-	Kirola
c22774_g1	0	0	0	2.0635	0	0	3.62293	2.36177	0	1.03175	0	2.99235	1.03175	2.99235	THT10	Tyramine N-feruloyltransferase 10/30
c86778_g1	2.37573	1.848	0.773996	2.34199	0	0	0	2.81147	2.11187	1.55799	0	1.40574	-0.553875	1.40574	-	-
c48395_g3	0	0	3.35614	2.1177	0	0.978196	1.71809	0.815575	0	2.73692	0.489098	1.26683	2.73692	0.777734	WNK11	Probable serine/threonine-protein kinase WNK11
c81290_g3	0	0	1.03562	2.41414	0	0	4.21257	3.15543	0	1.72488	0	3.684	1.72488	3.684	-	-
c71918_g5	1.11103	0.584963	0	0	0.695994	0.344828	1.72683	1.53605	0.847997	0	0.520411	1.63144	-0.847997	1.11103	-	-
c68028_g1	0.470553	0.399544	0.847952	2.02682	0.100817	0.365592	3.37418	3.0145	0.435048	1.43738	0.233204	3.19434	1.00234	2.96113	tlp	Thaumatin-like protein
c61528_g2	1.1177	0	0	0	0.367371	0	1.19535	1.97085	0.558848	0	0.183686	1.5831	-0.558848	1.39942	-	-
c38211_g1	0.948601	0	3.47249	2.24184	1.30451	0.871844	2.34767	0.678072	0.4743	2.85716	1.08818	1.51287	2.38286	0.424691	-	-
c67504_g1	1.25295	1.30085	0.576254	0.836778	1.61633	0.921992	3.13574	2.17796	1.2769	0.706516	1.26916	2.65685	-0.570381	1.38769	rutB	Peroxyureidoacrylate/ureidoacrylate amidohydrolase RutB
c85837_g6	0	0	0	1.19535	0	0	3.13093	1.9782	0	0.597674	0	2.55456	0.597674	2.55456	-	-
c84903_g1	5.37643	5.67186	2.75489	3.3147	5.78424	5.58556	5.10852	5.19535	5.52414	3.03479	5.6849	5.15194	-2.48935	-0.532967	CLPB1	Chaperone protein ClpB1
c59176_g1	0	0	0.41998	0.431969	0	0	2.71498	2.04832	0	0.425975	0	2.38165	0.425975	2.38165	-	-
c24063_g1	2.1375	2.25399	1.85599	2.41954	2.51096	2.64847	0.214125	0.918386	2.19575	2.13776	2.57971	0.566256	-0.0579821	-2.01346	CAT2	Catalase-1/2
c64236_g2	2.53107	2.32481	0.250962	0.0426443	2.83996	1.75275	0.613532	3.32769	2.42794	0.146803	2.29635	1.97061	-2.28114	-0.325745	-	-
c67361_g1	4.55397	4.21257	2.22651	2.67129	4.86443	4.63981	0.669027	1.05658	4.38327	2.4489	4.75212	0.862805	-1.93437	-3.88932	-	-
c66119_g1	0	0	1.64155	0.992768	1.27501	0	0	0	0	1.31716	0.637504	0	1.31716	-0.637504	-	-
c75611_g5	0	3.0993	0	0	2.92979	0	1.0072	2.73118	1.54965	0	1.4649	1.86919	-1.54965	0.404294	-	-
c42376_g2	0	0	0	0	0	0	1.29866	2.60881	0	0	0	1.95373	0	1.95373	-	-
c85811_g5	2.48285	1.27501	2.93546	0	3.57046	2.1375	0.978196	0	1.87893	1.46773	2.85398	0.489098	-0.411198	-2.36489	-	-
c38625_g1	1.42761	0.731183	0.321928	0	0	1.0635	1.28096	1.852	1.07939	0.160964	0.531751	1.56648	-0.918431	1.03473	-	-
c49744_g1	0	0	3.30889	2.41954	0	0	0	1.82375	0	2.86421	0	0.911875	2.86421	0.911875	-	-
c75800_g1	0.584963	0.432959	4.33056	2.91648	1.08406	1.58015	2.61589	2.37295	0.508961	3.62352	1.3321	2.49442	3.11456	1.16231	EPHX4	Epoxide hydrolase 4
c114037_g1	0.0285692	0	2.33056	0.505891	2.97453	0	1.10434	0.773996	0.0142846	1.41822	1.48726	0.939166	1.40394	-0.548098	-	-
c76690_g7	3.74218	0	1.60042	2.47366	0	3.57125	0	0	1.87109	2.03704	1.78562	0	0.165947	-1.78562	-	-
c92595_g1	0	0	0	0	0	0	3.90304	0	0	0	0	1.95152	0	1.95152	-	-
c62835_g1	2.68618	3.95192	1.72055	4.03681	3.31761	4.38254	1.41645	1.50194	3.31905	2.87868	3.85008	1.45919	-0.440369	-2.39089	-	-
c85645_g2	1.27466	3.87639	0	0	1.25443	0	0	0	2.57553	0	0.627215	0	-2.57553	-0.627215	-	-
c77641_g1	1.40598	0	1.69547	1.744	0	1.86312	0	0	0.702991	1.71974	0.931558	0	1.01674	-0.931558	-	-
c31127_g1	2.43029	1.49057	0	0	0	0.0285692	0	0	1.96043	0	0.0142846	0	-1.96043	-0.0142846	TY3B-G	Transposon Ty3-G Gag-Pol polyprotein
c64447_g2	0	0	0.871844	0.111031	0	0	1.44361	3.43029	0	0.491437	0	2.43695	0.491437	2.43695	-	-
c102325_g1	0	0	0.111031	0.704872	0	0	2.58256	2.12433	0	0.407952	0	2.35344	0.407952	2.35344	CYP716B2	Cytochrome P450 716B2
c49167_g1	0	0	2.42223	1.71809	0	0	0	0.250962	0	2.07016	0	0.125481	2.07016	0.125481	-	-
c68716_g1	0.704872	0.0703893	2.73769	1.79909	0.0703893	1.48027	1.01436	0.411426	0.387631	2.26839	0.775327	0.712891	1.88076	-0.0624365	-	-
c92110_g1	0	2.05311	2.73769	2.18903	2.31904	1.14405	0.765535	1.68706	1.02656	2.46336	1.73154	1.2263	1.4368	-0.505245	-	-
c89252_g1	0	0	3.18903	2.95047	0	0	0.555816	1.70044	0	3.06975	0	1.12813	3.06975	1.12813	-	-
c94120_g1	0	0	0	0	1.66903	2.21412	0	0	0	0	1.94158	0	0	-1.94158	-	-
c52135_g3	0	0	0	0	2.66676	1.21412	0	0	0	0	1.94044	0	0	-1.94044	-	-
c70699_g2	0	0	0	0	0	0	2.40871	1.46989	0	0	0	1.9393	0	1.9393	FON1	Leucine-rich repeat receptor-like kinase protein FLORAL ORGAN NUMBER1
c87656_g1	3.93452	2.81147	4.37156	4.24565	5.28096	4.01078	3.73335	3.55336	3.37299	4.3086	4.64587	3.64336	0.93561	-1.00251	-	-
c54745_g2	3.86196	3.70266	2.47249	0.807355	4.42358	3.73552	0	0	3.78231	1.63992	4.07955	0	-2.14239	-4.07955	-	-
c58763_g3	0	3.01792	0	0	2.52857	0	1.37295	2.0072	1.50896	0	1.26429	1.69007	-1.50896	0.425788	-	-
c52959_g1	3.60407	3.39917	2.58496	2.33342	4.25172	3.80012	0	2.09761	3.50162	2.45919	4.02592	1.04881	-1.04243	-2.97712	POT4	Potassium transporter 4
c83950_g3	0	0	0	0	0	0	3.15543	0.713696	0	0	0	1.93456	0	1.93456	WRKY31	Probable WRKY transcription factor 31
c33240_g1	0	0	3.07724	1.12433	0	0	0.333424	0	0	2.10079	0	0.166712	2.10079	0.166712	-	-
c76832_g1	2.77189	0	0	3.82171	1.25701	0	2.51602	3.65764	1.38594	1.91086	0.628505	3.08683	0.524912	2.45832	ERF017	Ethylene-responsive transcription factor ERF017
c115625_g1	0	0	2.96347	0.903038	0	0	0	0	0	1.93326	0	0	1.93326	0	-	-
c72067_g1	0	0	1.32769	2.76765	0	0	4.58015	3.37851	0	2.04767	0	3.97933	2.04767	3.97933	ZSD1	Zerumbone synthase
c17980_g1	0	0	1.85599	1.93357	1.51096	1.0635	0	2.5008	0	1.89478	1.28723	1.2504	1.89478	-0.0368314	-	-
c14913_g1	1.58496	0	1.71809	0	0	0	1.66448	2.33056	0.792481	0.859044	0	1.99752	0.0665625	1.99752	-	-
c7501_g1	0	0	2.36457	0.475085	1.02148	0	0	0	0	1.41983	0.51074	0	1.41983	-0.51074	-	-
c69645_g1	0	2.1177	2.71809	2.06695	1.36177	2.24489	1.66448	0.748461	1.05885	2.39252	1.80333	1.20647	1.33367	-0.596856	-	-
c3630_g1	0.748461	0	2.05311	1.24489	1.08406	0.659925	0	0.432959	0.374231	1.649	0.871994	0.21648	1.27477	-0.655515	-	-
c113551_g1	0.545968	0	3.80941	2.21101	0.124328	0.863938	1.31615	1.28688	0.272984	3.01021	0.494133	1.30151	2.73723	0.80738	-	-
c89014_g1	0.163499	0.963474	0	1.63691	3.12598	2.41684	1.24489	0.948601	0.563486	0.818457	2.77141	1.09674	0.254971	-1.67467	-	-
c75777_g2	3.94392	2.93168	3.85499	3.51854	0	3.23419	3.67356	3.91552	3.4378	3.68676	1.6171	3.79454	0.248962	2.17744	-	-
c64822_g1	7.71795	7.49297	6.08343	6.82248	7.27333	8.30884	2.97453	6.44642	7.60546	6.45295	7.79108	4.71048	-1.15251	-3.08061	-	-
c51347_g1	4.47897	3.33056	3.30451	3.81967	4.27426	4.59813	1.78241	2.54844	3.90477	3.56209	4.43619	2.16542	-0.342675	-2.27077	-	-
c5768_g1	0	0	2.37573	1.48027	0	0	0	0	0	1.928	0	0	1.928	0	-	-
c110620_g1	1.38405	0.594549	3.10098	2.61353	2.14078	2.52105	1.46467	3.07724	0.989299	2.85725	2.33091	2.27096	1.86796	-0.0599591	-	-
c74556_g10	0	0	1.99457	1.86123	0	0	0	0	0	1.9279	0	0	1.9279	0	-	-
c17502_g1	0	0	2.17313	1.68257	0	0	0	0	0	1.92785	0	0	1.92785	0	-	-
c47503_g1	0	1.7866	0	0	2.83592	0	2.21101	2.69377	0.893298	0	1.41796	2.45239	-0.893298	1.03443	-	-
c13349_g1	0	0	2.14078	1.52607	0.722466	0	0.505891	0.0285692	0	1.83342	0.361233	0.26723	1.83342	-0.094003	-	-
c45542_g1	0	2.06005	2.72028	0.765535	0	0	2.93168	2.34767	1.03002	1.74291	0	2.63967	0.712883	2.63967	-	-
c116236_g1	0.0565835	0.847997	0.773996	0	3.0054	0.978196	0	0	0.45229	0.386998	1.9918	0	-0.0652921	-1.9918	-	-
c14003_g1	0.880047	0.675249	1.57528	3.33016	1.15226	0.752945	4.30385	4.80215	0.777648	2.45272	0.9526	4.553	1.67507	3.6004	At1g47710	Serpin-ZX
c45643_g1	0.0840643	1.45943	1.79909	1.14405	2.4489	2.0072	0.163499	1.84398	0.771748	1.47157	2.22805	1.00374	0.699819	-1.22431	-	-
c3433_g1	1.95606	0	2.26604	1.72247	0	1.81558	0	0	0.978028	1.99425	0.907788	0	1.01622	-0.907788	AGL62	Agamous-like MADS-box protein AGL62
c114765_g1	0.250962	1.63227	0.970854	0	3.63459	3.18428	0	2.06005	0.941615	0.485427	3.40944	1.03002	-0.456188	-2.37941	-	-
c98863_g1	0	0	3.20477	0.641546	0	0	0	0	0	1.92316	0	0	1.92316	0	-	-
c61334_g1	2.56316	0.815575	0.263034	1.04264	3.01792	2.89918	0	0	1.68937	0.652839	2.95855	0	-1.03653	-2.95855	CHN14	Endochitinase 3
c111371_g1	0	0	1.88362	1.95977	0	0	0	0	0	1.9217	0	0	1.9217	0	-	-
c93353_g1	3.86987	3.11103	1.11103	2.73769	3.38957	5.15421	1.10434	0.464668	3.49045	1.92436	4.27189	0.784502	-1.56609	-3.48739	-	-
c82898_g10	0.226509	0.15056	0.163499	1.1635	0.124328	0.344828	2.79077	2.46989	0.188534	0.663499	0.234578	2.63033	0.474965	2.39575	-	-
c5729_g1	2.26003	1.54102	0	0	0.163499	0.400538	0.604071	0	1.90052	0	0.282018	0.302036	-1.90052	0.0200173	-	-
c75367_g1	1.75275	2.41954	0	0.275007	0	0.0565835	0	0	2.08614	0.137504	0.0282918	0	-1.94864	-0.0282918	-	-
c81812_g1	2.06216	1.91391	3.24744	3.68772	2.00762	2.16348	1.61556	1.67454	1.98804	3.46758	2.08555	1.64505	1.47954	-0.440502	At1g26460	Pentatricopeptide repeat-containing protein At1g26460, mitochondrial
c69133_g1	0	0	3.02474	1.72223	0	0	0.524815	0.382767	0	2.37348	0	0.453791	2.37348	0.453791	-	-
c69154_g3	1.82375	2.0072	0.650765	0.879706	2.12102	1.89142	2.47508	3.07553	1.91547	0.765235	2.00622	2.77531	-1.15024	0.769091	-	-
c442_g1	0	1.63227	0	0	0	0.189034	0.333424	2.06005	0.816134	0	0.0945169	1.19674	-0.816134	1.10222	-	-
c108916_g1	0	0	1.67807	0	0	0	5.51317	0	0	0.839036	0	2.75659	0.839036	2.75659	-	-
c74385_g2	2.22033	3.01436	0	0	0	1.40054	0	0	2.61734	0	0.700269	0	-2.61734	-0.700269	-	-
c102993_g1	0.641546	0	0	0.722466	0	0	2.03914	1.87578	0.320773	0.361233	0	1.95746	0.04046	1.95746	-	-
c82837_g2	2.21723	0.687061	0.604071	1.23266	3.42626	3.40871	0.555816	1.37851	1.45215	0.918366	3.41749	0.967164	-0.53378	-2.45032	-	-
c81051_g3	1.53605	1.14048	0.232334	0.874231	0	0.711117	1.70571	1.26803	1.33827	0.553282	0.355558	1.48687	-0.784983	1.13131	BGAL1	Beta-galactosidase 1
c18967_g2	0.613532	2.73118	0	0	3.64501	1.18269	2.56803	2.74631	1.67236	0	2.41385	2.65717	-1.67236	0.243321	-	-
c76635_g6	0	0	2.85	2.42223	1.67807	1.20789	2.1375	2.19219	0	2.63612	1.44298	2.16485	2.63612	0.721866	-	-
c56145_g2	0.748461	0.545968	2.87971	1.01436	1.42223	0.0565835	0.250962	0	0.647215	1.94703	0.739408	0.125481	1.29982	-0.613927	CYP76B10	Geraniol 8-hydroxylase
c82945_g3	1.80735	2.01792	0	0	0	0	0	0	1.91264	0	0	0	-1.91264	0	-	-
c37812_g1	2.16672	1.9222	0.411426	0.505891	0.773996	1.67356	1.52105	1.58015	2.04446	0.458659	1.22378	1.5506	-1.5858	0.326822	-	-
c94292_g1	0	1.33342	1.07724	1.23879	0	0	2.35614	2.45154	0.666712	1.15801	0	2.40384	0.491303	2.40384	-	-
c110781_g1	0	0.411426	2.65306	0	0	1.84398	0	0.263034	0.205713	1.32653	0.921992	0.131517	1.12082	-0.790475	-	-
c76614_g1	0.189034	1.4489	0.31034	0	0.189034	0	1.32769	1.35614	0.818967	0.15517	0.0945169	1.34192	-0.663797	1.2474	-	-
c54440_g1	2.87238	0	1.81533	1.80328	0	3.0729	0	0	1.43619	1.8093	1.53645	0	0.373114	-1.53645	-	-
c10290_g1	2.18903	0	2.18587	1.58015	0	2.24184	0	0	1.09452	1.88301	1.12092	0	0.788489	-1.12092	-	-
c76458_g2	0.831877	0.948601	0.545968	0.367371	0.0285692	0.704872	0.918386	2.76553	0.890239	0.45667	0.366721	1.84196	-0.433569	1.47524	-	-
c4924_g1	1.1635	0	0	0	2.54102	2.67807	0.238787	0	0.581749	0	2.60955	0.119393	-0.581749	-2.49015	-	-
c81755_g4	3.0268	1.81967	2.0072	2.20477	4.20555	2.61589	2.37016	0	2.42323	2.10598	3.41072	1.18508	-0.317253	-2.22564	-	-
c46727_g1	0	0	3.42358	1.9782	1.12433	0	1.14405	1.5656	0	2.70089	0.562164	1.35482	2.70089	0.792658	-	-
c76998_g4	3.65992	4.26153	0.378512	1.1635	3.57046	3.37434	1.73985	2.64155	3.96073	0.771005	3.4724	2.1907	-3.18972	-1.28171	At3g05640	Probable protein phosphatase 2C 34
c69114_g6	0	0	3.10936	2.46205	0	0	1.0072	0.748461	0	2.78571	0	0.877828	2.78571	0.877828	-	-
c82714_g2	0.163499	0	1.88362	0	0	2.09424	0	0	0.0817494	0.94181	1.04712	0	0.860061	-1.04712	-	-
c39087_g1	0	0	2.67582	1.1375	0	0	0	0	0	1.90666	0	0	1.90666	0	-	-
c62698_g1	0	1.66448	0	0	2.17313	0	2.36177	1.95977	0.832241	0	1.08656	2.16077	-0.832241	1.07421	-	-
c62047_g2	0	2.19219	0	1.46989	3.74308	2.81352	2.02148	0	1.0961	0.734943	3.2783	1.01074	-0.361154	-2.26756	PER21	Peroxidase 21
c61683_g1	2.22033	2.79909	0	0	3.03562	1.25096	1.09761	1.98185	2.50971	0	2.14329	1.53973	-2.50971	-0.603561	-	Bifunctional dihydrofolate reductase-thymidylate synthase
c55083_g3	2.94298	0	1.60881	2.54844	0	2.59694	0	0	1.47149	2.07862	1.29847	0	0.607131	-1.29847	-	-
c76828_g8	0	0	0	0.613532	1.91073	1.28688	0	0	0	0.306766	1.59881	0	0.306766	-1.59881	-	-
c62358_g1	0.344828	0	1.42223	2.52607	0	0	4.09845	3.3147	0.172414	1.97415	0	3.70657	1.80174	3.70657	birc7-a	Baculoviral IAP repeat-containing protein 7-A
c82778_g1	0.871844	0	1.8953	0.948601	1.62293	0.678072	0.367371	0.0976108	0.435922	1.42195	1.1505	0.232491	0.98603	-0.91801	-	-
c58257_g4	1.38957	3.10769	0.773996	1.59455	2.30743	1.53107	2.46989	3.04789	2.24863	1.18427	1.91925	2.75889	-1.06435	0.839638	FTSH4	ATP-dependent zinc metalloprotease FTSH 4, mitochondrial
c5935_g1	1.09085	1.52607	0.124328	0.613532	1.85599	0.903038	2.52105	2.16672	1.30846	0.36893	1.37951	2.34388	-0.939531	0.964369	-	-
c6323_g1	2.40871	0.0285692	2.95047	2.45943	0.505891	2.4489	0	2.12102	1.21864	2.70495	1.4774	1.06051	1.48631	-0.416888	-	-
c79596_g9	2.37851	2.53605	1.28688	3.83188	3.69377	2.79701	5.53512	4.96578	2.45728	2.55938	3.24539	5.25045	0.102097	2.00506	-	-
c106538_g1	0	0	4.04876	2.82171	0	0.790772	0.948601	2.90689	0	3.43523	0.395386	1.92775	3.43523	1.53236	-	-
c75370_g1	1.69937	1.75657	4.88596	3.5199	3.10975	1.42616	3.05707	2.62507	1.72797	4.20293	2.26795	2.84107	2.47496	0.573119	At2g04570	GDSL esterase/lipase At2g04570
c75956_g4	0	1.42223	0	0	2.19535	0	2.4489	2.12763	0.711117	0	1.09767	2.28827	-0.711117	1.19059	-	-
c78755_g4	0	0	2.29866	1.73118	0	0	0	0.226509	0	2.01492	0	0.113254	2.01492	0.113254	-	-
c44890_g1	0	0	2.50335	1.29866	0	0	0	0	0	1.901	0	0	1.901	0	-	-
c15590_g1	3.04963	2.52356	2.44361	1.81147	0	1.63691	2.13093	1.98914	2.7866	2.12754	0.818457	2.06003	-0.659058	1.24158	-	-
c98252_g1	0	0	2.52607	1.27501	0	0	0	0	0	1.90054	0	0	1.90054	0	-	-
c68321_g1	0	0	0.411426	2.22651	0	0	3.87774	2.56071	0	1.31897	0	3.21923	1.31897	3.21923	-	-
c80128_g1	3.8748	2.21412	4.34127	4.14975	2.74631	3.99639	2.73985	2.60644	3.04446	4.24551	3.37135	2.67315	1.20105	-0.698206	RING1	E3 ubiquitin-protein ligase RING1
c77945_g3	2.98914	1.32193	2.04614	1.98185	3.25399	2.7761	0.201634	1.74846	2.15553	2.014	3.01505	0.975048	-0.141536	-2.04	-	-
c21327_g1	0	0.432959	0	1.1375	2.54597	0.545968	0	0	0.21648	0.568752	1.54597	0	0.352272	-1.54597	CEVI57	Proteinase inhibitor type-2 CEVI57
c113532_g1	1.28096	2.07724	0	2.91839	3.66676	3.02326	0.356144	2.09761	1.6791	1.45919	3.34501	1.22688	-0.219907	-2.11813	-	-
c61945_g1	0	0	2.18587	1.60881	0	0	0	0	0	1.89734	0	0	1.89734	0	-	-
c82272_g1	0	0	0.555816	2.5008	0.0565835	0	4.05311	2.854	0	1.52831	0.0282918	3.45355	1.52831	3.42526	LECRK63	Lectin-domain containing receptor kinase VI.3
c106461_g1	0	0	0	0	0	0	2.53605	1.25701	0	0	0	1.89653	0	1.89653	-	-
c65475_g2	2.84197	0	2.90304	2.93546	0	2.53854	0.226509	1.51602	1.42099	2.91925	1.26927	0.871262	1.49826	-0.398007	-	-
c12587_g1	1.48027	0.367371	2.55827	2.70044	1.41684	2.09085	1.71809	1.41143	0.923818	2.62935	1.75385	1.56476	1.70554	-0.18909	-	-
c21164_g2	0.137504	0.933573	0	0	0	0	1.79909	0.918386	0.535538	0	0	1.35874	-0.535538	1.35874	-	-
c6829_g1	1.78241	1.58015	2.7137	0.0976108	2.4957	1.84398	0	0	1.68128	1.40565	2.16984	0	-0.275624	-2.16984	-	-
c41196_g1	0.389567	0	1.68706	0	2.67807	1.28096	1.46989	0	0.194783	0.84353	1.97951	0.734943	0.648747	-1.24457	-	-
c43176_g2	0	0	3.27947	2.55827	0	0	1.09761	0.956057	0	2.91887	0	1.02683	2.91887	1.02683	-	-
c100418_g1	0.464668	0	2.18269	0.978196	0.765535	0.948601	0.545968	0.0840643	0.232334	1.58044	0.857068	0.315016	1.34811	-0.542051	-	-
c88938_g1	2.22033	0	0	0.389567	1.25096	0	0	3.20006	1.11016	0.194783	0.625481	1.60003	-0.915382	0.974552	-	-
c102586_g1	0.176323	0	2.05658	1.43829	0.238787	0.333424	0	0.111031	0.0881614	1.74744	0.286105	0.0555157	1.65928	-0.23059	-	-
c40154_g2	3.34483	3.59574	1.25701	2.07039	2.64155	2.75061	2.70044	2.85798	3.47029	1.6637	2.69608	2.77921	-1.80659	0.0831341	-	-
c45407_g1	1.20789	1.81147	2.49825	1.44361	1.57046	2.68706	0.704872	0.695994	1.50968	1.97093	2.12876	0.700433	0.461247	-1.42833	-	-
c88406_g1	0	0	0	0	0	0	2.68032	1.09761	0	0	0	1.88897	0	1.88897	-	-
c88748_g1	0	0	2.20163	1.57531	0	0	0	0	0	1.88847	0	0	1.88847	0	-	-
c91044_g1	2.82375	1.53107	0	0	1.5008	1.40599	0.815575	1.51096	2.17741	0	1.4534	1.16327	-2.17741	-0.290129	-	-
c47160_g1	4.05311	4.5472	5.57501	6.0864	3.57652	4.06695	7.36212	7.11489	4.30016	5.83071	3.82174	7.2385	1.53055	3.41677	PDR1	Pleiotropic drug resistance protein 1
c68287_g1	1.36177	0	1.46989	1.1375	1.15056	1.61353	0	0.238787	0.680884	1.30369	1.38205	0.119393	0.622811	-1.26265	-	-
c76853_g2	0	1.59932	0	0	0.367371	0.214125	1.20163	1.5509	0.799659	0	0.290748	1.37627	-0.799659	1.08552	-	-
c61591_g1	0	0	0	0	0	0	2.10211	1.66711	0	0	0	1.88461	0	1.88461	-	-
c71999_g1	2.91839	6.10413	5.56255	4.6865	5.06048	2.38128	6.85112	5.58616	4.51126	5.12452	3.72088	6.21864	0.613268	2.49776	-	-
c102376_g1	0	0	2.38957	1.37851	0	0	0	0	0	1.88404	0	0	1.88404	0	-	-
c72101_g1	1.42223	0.713696	1.94486	1.95977	1.41684	1.07039	3.54102	4.4822	1.06796	1.95231	1.24361	4.01161	0.88435	2.768	Os03g0419100	Ninja-family protein Os03g0419100
c61337_g1	0	0	2.75275	1.01436	0	0	0	0	0	1.88355	0	0	1.88355	0	-	-
c74347_g1	3.35896	4.75862	5.49217	5.98391	5.65478	3.2032	8.76577	7.21762	4.05879	5.73804	4.42899	7.99169	1.67925	3.5627	PF3R4	Anthocyanidin 3-O-glucoside 5-O-glucosyltransferase 1
c94222_g1	0	0	1.85599	0.613532	1.51096	0	0.214125	0	0	1.23476	0.755481	0.107062	1.23476	-0.648419	-	-
c76710_g2	0	0	0.765535	0.731183	0	0	3.53107	1.73118	0	0.748359	0	2.63113	0.748359	2.63113	-	-
c29780_g2	0	1.07039	0	0	1.02857	0	1.91073	1.81147	0.535195	0	0.514285	1.8611	-0.535195	1.34682	-	-
c21365_g1	0.949588	0.0213222	0	0.889104	0	3.8457	0	0	0.485455	0.444552	1.92285	0	-0.0409028	-1.92285	2A11	Fruit-specific protein
c115315_g1	1.07724	0	1.10434	1.63227	1.43829	1.07724	0	0.411426	0.538621	1.3683	1.25777	0.205713	0.829681	-1.05205	-	-
c78260_g1	1.36177	1.39506	3.17632	2.09424	1.80735	1.58976	1.54597	0.604071	1.37842	2.63528	1.69856	1.07502	1.25686	-0.623539	-	-
c75405_g2	0.15056	0.678072	0	1.28096	0	0.422233	2.64847	1.9855	0.414316	0.640478	0.211117	2.31698	0.226162	2.10587	-	-
c111129_g1	1.65992	0.454176	0	0	0	0	1.32193	0.321928	1.05705	0	0	0.821928	-1.05705	0.821928	-	-
c87662_g1	1.37295	1.26903	1.43829	1.52607	2.58256	2.13093	0.454176	0.823749	1.32099	1.48218	2.35674	0.638963	0.161188	-1.71778	-	-
c189_g1	4.488	4.08406	3.72247	4.15056	4.98868	4.54844	2.74201	2.33914	4.28603	3.93651	4.76856	2.54057	-0.34952	-2.22799	-	-
c82110_g1	3.60644	1.91456	5.37365	4.99322	3.46205	3.51979	4.57833	3.49313	2.7605	5.18343	3.49092	4.03573	2.42293	0.544812	-	-
c67342_g3	0.333424	0	2.04264	1.43296	0.613532	0	0	0	0.166712	1.7378	0.306766	0	1.57109	-0.306766	R1B-23	Putative late blight resistance protein homolog R1B-23
c62047_g3	1.07039	2.45154	1.45943	1.09761	3.2555	2.61353	1.15056	0	1.76097	1.27852	2.93452	0.57528	-0.482444	-2.35924	PER21	Peroxidase 21
c63046_g1	8.52019	10.6637	7.23735	6.1983	9.70254	9.02023	9.0265	7.69954	9.59192	6.71783	9.36138	8.36302	-2.8741	-0.998366	SN2	Snakin-2
c45774_g1	0	0.695994	1.61353	0	2.8339	0	0	0	0.347997	0.806766	1.41695	0	0.458769	-1.41695	-	-
c111427_g1	0	3.74631	0	0	4.29131	0	2.31325	1.98185	1.87316	0	2.14565	2.14755	-1.87316	0.00189482	-	-
c83881_g4	1.3505	0	2.06005	0	0	0	2.43029	2.02857	0.675249	1.03002	0	2.22943	0.354775	2.22943	-	-
c79139_g4	0.0840643	0	0.799087	0	3.03386	0	0	0	0.0420321	0.399544	1.51693	0	0.357512	-1.51693	-	-
c113254_g1	0	0	2.22342	2.6017	0.815575	1.99639	2.75916	1.13093	0	2.41256	1.40598	1.94504	2.41256	0.539061	-	-
c79643_g1	0	2.08746	1.0072	0.807355	2.89142	1.50589	0.378512	0	1.04373	0.907275	2.19866	0.189256	-0.136456	-2.0094	-	-
c89617_g1	2.03914	1.19535	1.93734	2.37016	2.76553	2.39232	0.895303	1.58976	1.61724	2.15375	2.57893	1.24253	0.536511	-1.33639	-	-
c79956_g4	0.0976108	0	3.65076	1.25701	0	0.0976108	0.863938	0.298658	0.0488054	2.45389	0.0488054	0.581298	2.40508	0.532493	CER3	Protein ECERIFERUM 3
c41459_g1	0.333424	0.124328	1.04264	0	2.93357	0.226509	0	0	0.228876	0.521322	1.58004	0	0.292446	-1.58004	-	-
c54757_g2	0	0	2.01078	1.63227	0	0.9855	0	0.887525	0	1.82152	0.49275	0.443763	1.82152	-0.0489876	-	-
c44368_g2	1	2.79494	0.713696	2.28983	4.68313	0.925999	1.07724	0	1.89747	1.50177	2.80457	0.538621	-0.395703	-2.26595	-	-
c100281_g1	1.89142	1.68257	2.79494	3.19377	1.32769	2.76977	1.1635	1.60881	1.787	2.99435	2.04873	1.38615	1.20736	-0.662576	-	-
c8274_g1	0	0.0143553	0	0	3.60288	0.15056	0	0	0.00717765	0	1.87672	0	-0.00717765	-1.87672	-	-
c95837_g1	1.51096	1.71809	1.79909	2.07039	3.10266	2.14405	1.91073	0.238787	1.61452	1.93474	2.62335	1.07476	0.320214	-1.54859	-	-
c477_g1	0	0	0	0	0.411426	0	2.38681	1.76129	0	0	0.205713	2.07405	0	1.86833	-	-
c68453_g1	0.918386	0	1.79909	1.51602	0	1.33914	0	0	0.459193	1.65755	0.669569	0	1.19836	-0.669569	GA2OX8	Gibberellin 2-beta-dioxygenase 8
c54307_g1	0.275007	0.925999	1.46989	1.42761	0.970854	1.11103	0.0426443	0	0.600503	1.44875	1.04094	0.0213222	0.848243	-1.01962	-	-
c42060_g1	3.17313	1.72683	2.5435	1.70487	2.80116	2.40599	0.722466	0.0976108	2.44998	2.12418	2.60358	0.410038	-0.325795	-2.19354	-	-
c47217_g1	0	0	1.69153	2.04264	0	0	0	0	0	1.86709	0	0	1.86709	0	-	-
c5795_g1	0	0	2.02857	0	1.0635	0.641546	0	0	0	1.01428	0.852524	0	1.01428	-0.852524	-	-
c80454_g4	1.91034	3.92457	1.11939	1.29368	4.39121	1.94959	3.14883	3.50321	2.91746	1.20654	3.1704	3.32602	-1.71092	0.155619	DAP3	28S ribosomal protein S29, mitochondrial
c21830_g1	2.51349	0	1.30451	2.1635	0	2.77821	0	0	1.25675	1.734	1.3891	0	0.47726	-1.3891	-	-
c81313_g4	0.887525	0.464668	1.36737	0	2.31615	1.40054	0	0	0.676097	0.683686	1.85834	0	0.00758876	-1.85834	-	-
c102600_g1	0.687061	0.15056	1.72247	1.42223	1.58015	1.12433	0.687061	0.594549	0.41881	1.57235	1.35224	0.640805	1.15354	-0.711432	-	-
c87102_g1	0	0	0	0	0	0	2.67129	1.05658	0	0	0	1.86394	0	1.86394	-	-
c54722_g3	0.594549	0	0.978196	1.91073	0	1.43296	0	0	0.297274	1.44446	0.71648	0	1.14719	-0.71648	-	-
c6268_g1	0.367371	0	0.485427	0	1.96717	1.64155	0	0	0.183686	0.242713	1.80436	0	0.0590279	-1.80436	-	-
c78632_g5	0	0	2.97269	1.36177	0	0	0.275007	0.333424	0	2.16723	0	0.304215	2.16723	0.304215	-	-
c83453_g1	4.55704	4.20867	0.879706	3.63807	4.86245	4.55275	4.24184	4.65134	4.38286	2.25889	4.7076	4.44659	-2.12397	-0.261009	-	-
c1594_g1	0	2.30451	0	0	2.02503	0	1.83592	1.60881	1.15226	0	1.01251	1.72237	-1.15226	0.709852	-	-
c80628_g1	2.21101	2.81147	0.505891	0.933573	2.6017	2.1375	2.61353	2.26604	2.51124	0.719732	2.3696	2.43978	-1.79151	0.0701843	-	-
c66540_g3	1.29278	2.30743	1.42223	1.79077	1.03562	3.07382	0	0	1.80011	1.6065	2.05472	0	-0.193603	-2.05472	NPR5	Regulatory protein NPR5
c64091_g1	2.57289	1.40599	2.93546	3.72683	2.40327	0	4.48607	4.32265	1.98944	3.33115	1.20163	4.40436	1.3417	3.20273	-	-
c116006_g1	0.0565835	0	2.35614	0	1.42223	0	0	0	0.0282918	1.17807	0.711117	0	1.14978	-0.711117	At1g32375	Probable FBD-associated F-box protein At1g32375
c114134_g1	3.72137	0	0	0	0	0	0	0	1.86069	0	0	0	-1.86069	0	-	-
c88818_g1	2.08406	0	2.21101	1.51096	0	2.08066	0	0	1.04203	1.86099	1.04033	0	0.818955	-1.04033	-	-
c32649_g2	0.226509	0	1.9855	0.62293	0.411426	3.65421	1.67356	1.05658	0.113254	1.30422	2.03282	1.36507	1.19096	-0.667746	-	-
c80862_g1	0	0	1.44361	2.0321	0	0.641546	0	0.400538	0	1.73785	0.320773	0.200269	1.73785	-0.120504	-	-
c86106_g1	0.765535	0.680884	3.05262	4.40437	0.981737	0.91998	6.50731	5.11894	0.723209	3.72849	0.950858	5.81313	3.00528	4.86227	ABCB11	ABC transporter B family member 11
c58840_g3	0	0	2.66448	2.10098	0	0	0.555816	0.495695	0	2.38273	0	0.525756	2.38273	0.525756	-	-
c25787_g1	1.02857	0.464668	2.73335	0.594549	0.432959	1	3.69265	3.28688	0.746619	1.66395	0.71648	3.48977	0.917333	2.77329	-	-
c71412_g3	0.545968	0	1.05658	1.75702	0	1.44361	0	0	0.272984	1.4068	0.721803	0	1.13382	-0.721803	-	-
c55418_g1	4.33842	4.62293	1.22033	1.17632	3.88362	3.86888	1.88753	3.01078	4.48068	1.19833	3.87625	2.44915	-3.28235	-1.4271	-	-
c49078_g1	1.80735	1.60407	0	0	0	0	0.298658	0	1.70571	0	0	0.149329	-1.70571	0.149329	-	-
c81053_g1	0	3.72792	0.0703893	0	2.63459	0	1.75275	0.933573	1.86396	0.0351947	1.3173	1.34316	-1.82877	0.025864	-	-
c29257_g1	0	0	2.04614	1.65992	0	0	0	0	0	1.85303	0	0	1.85303	0	-	-
c67591_g4	1.73118	0.298658	1.63691	1.26303	1.72247	2.1177	0.594549	0.411426	1.01492	1.44997	1.92008	0.502987	0.435054	-1.41709	SEC61G2	Protein transport protein Sec61 subunit gamma-2
c81160_g6	3.848	3.92315	0.422233	0.604071	4.0045	3.17951	2.44095	1.70044	3.88557	0.513152	3.59201	2.0707	-3.37242	-1.52131	-	-
c70437_g8	0.250962	0.0565835	0.970854	1.36177	1.52607	0.15056	0	0	0.153773	1.16631	0.838314	0	1.01254	-0.838314	-	-
c72171_g2	1.85599	0	1.34483	1.57531	1.87184	2.62994	0.713696	1.15056	0.927995	1.46007	2.25089	0.932128	0.532076	-1.31876	-	-
c8049_g1	1.91456	1.38957	0	0.687061	0.910733	1.5008	1.25701	2.23879	1.65207	0.34353	1.20577	1.7479	-1.30854	0.542131	-	-
c73417_g1	4.03244	3.91895	2.60693	2.31698	3.70588	3.33237	4.07982	3.63162	3.97569	2.46195	3.51913	3.85572	-1.51374	0.336596	-	Ganglioside-induced differentiation-associated protein 2
c86423_g3	0	0	2.41954	1.75702	0.565597	0	0	1.04264	0	2.08828	0.282799	0.521322	2.08828	0.238524	-	-
c74764_g3	0	0	0.124328	1.21412	0	0	3.04789	1.98914	0	0.669226	0	2.51851	0.669226	2.51851	SPAC644.07	Probable mitochondrial chaperone bcs1
c29255_g1	0.642079	0	2.51817	2.82213	0.0213222	2.51616	1.40983	2.1286	0.32104	2.67015	1.26874	1.76922	2.34911	0.500477	-	-
c32914_g1	3.87381	3.31325	1.0635	2.03562	4.21956	3.9982	0.432959	0	3.59353	1.54956	4.10888	0.21648	-2.04397	-3.8924	-	-
c76243_g2	2.48543	2.28096	0	1.22033	0	1.67807	1.82782	0	2.38319	0.610165	0.839036	0.91391	-1.77303	0.0748736	-	-
c65827_g1	0	0	0	1.1375	0	0	2.74846	2.08406	0	0.568752	0	2.41626	0.568752	2.41626	-	-
c18138_g1	0	0	0.713696	0	0	0	2.66448	1.74416	0	0.356848	0	2.20432	0.356848	2.20432	-	-
c113981_g1	1.9486	1.74416	0	0	0	0	0	0	1.84638	0	0	0	-1.84638	0	-	-
c89834_g1	0	1.95977	0	0	1.54102	0	0	3.27352	0.979885	0	0.77051	1.63676	-0.979885	0.866248	-	-
c76343_g8	2.17313	1.32769	3.20477	3.18428	0.613532	1.63227	0.847997	0.594549	1.75041	3.19452	1.1229	0.721273	1.44412	-0.401627	-	-
c109129_g1	0	0	1.46989	1.57046	1.08406	0	0	0.432959	0	1.52017	0.542032	0.21648	1.52017	-0.325552	-	-
c101399_g1	0.613532	0.992768	0	0	0.933573	0.526069	2.28096	1.26303	0.80315	0	0.729821	1.772	-0.80315	1.04217	-	-
c63218_g2	1.81967	1.97453	1.71809	1.8953	1.62293	0.422233	2.41414	3.14078	1.8971	1.8067	1.02258	2.77746	-0.0904036	1.75488	PIP5K9	Phosphatidylinositol 4-phosphate 5-kinase 9
c72069_g1	0	0	1.52607	2.84599	0	0	3.99729	4.06523	0	2.18603	0	4.03126	2.18603	4.03126	Exo70	Exocyst complex component 7
c81537_g8	2.15056	0	0.863938	2.13422	0	2.84197	0	0	1.07528	1.49908	1.42099	0	0.4238	-1.42099	-	-
c67621_g1	0	0	1.01252	1.9385	0.361355	0	2.48185	4.5197	0	1.47551	0.180677	3.50077	1.47551	3.32009	DREB1F	Dehydration-responsive element-binding protein 1F
c8350_g1	0	0	1.97085	1.71809	0	0	0	0	0	1.84447	0	0	1.84447	0	-	-
c84223_g2	0	0	2.31034	1.37851	0	0	0	0	0	1.84443	0	0	1.84443	0	-	-
c59271_g3	1.58015	1.03562	1.35614	2.19535	1.91839	1.94486	1.11103	0	1.30788	1.77575	1.93162	0.555516	0.467861	-1.37611	-	-
c109467_g1	0	0	2.46728	1.22033	0	0	0	0	0	1.8438	0	0	1.8438	0	-	-
c19502_g1	0	0	1.68257	1.27501	1.20163	0.555816	0.83996	0.189034	0	1.47879	0.878725	0.514497	1.47879	-0.364228	-	-
c61095_g1	1.10434	0	1.44361	2.78031	0	0.565597	0	0	0.552168	2.11196	0.282799	0	1.55979	-0.282799	-	-
c112613_g1	0.137504	0.933573	3.85499	3.51854	2.51096	0	3.21412	1.91456	0.535538	3.68676	1.25548	2.56434	3.15123	1.30886	-	-
c84338_g1	2.1107	2.96058	2.3933	2.36213	2.89933	1.79428	4.27716	3.78512	2.53564	2.37771	2.34681	4.03114	-0.15793	1.68433	LON2	Lon protease homolog 2, peroxisomal
c80033_g10	1.8679	2.07724	1	1.74846	2.66676	2.21412	0	0	1.97257	1.37423	2.44044	0	-0.598339	-2.44044	-	-
c105389_g1	0	0	0	0.454176	2.33342	0.895303	0	0	0	0.227088	1.61436	0	0.227088	-1.61436	-	-
c32606_g1	1.50589	1.1635	1.44361	2.53356	2.20163	0	3.96809	3.22342	1.33469	1.98858	1.10082	3.59576	0.65389	2.49494	-	-
c75683_g16	1.28096	2.40054	0	0	0	0	0	0	1.84075	0	0	0	-1.84075	0	-	-
c107067_g1	0	0	2.22342	0.992768	1.27501	0.83996	1	0.650765	0	1.6081	1.05748	0.825382	1.6081	-0.232101	-	-
c46927_g1	0	0	0	0	0	0	1.97085	1.70929	0	0	0	1.84007	0	1.84007	-	-
c698_g1	0	0	0.910733	1.25096	0	0	3.85599	1.9855	0	1.08085	0	2.92075	1.08085	2.92075	-	-
c81939_g1	0	0	2.52857	1.40054	0	0	0.250962	0	0	1.96455	0	0.125481	1.96455	0.125481	-	-
c105668_g1	0	0	0	0	0	0	3.67807	0	0	0	0	1.83904	0	1.83904	-	-
c36389_g1	1.05658	0	2.35614	2.1177	0	1.9782	1.71809	0	0.528292	2.23692	0.989098	0.859044	1.70863	-0.130054	-	-
c72674_g2	0	0	3.66852	2.16037	0	0	1.04207	1.10988	0	2.91445	0	1.07598	2.91445	1.07598	-	-
c91462_g1	0	0	3.12102	0.555816	0	0	0	0	0	1.83842	0	0	1.83842	0	-	-
c51448_g1	2.72901	2.03914	2.22342	1.41143	1.27501	0	1.58496	2.23266	2.38407	1.81742	0.637504	1.90881	-0.566649	1.27131	-	-
c53840_g1	0	0	2.93734	0	0.807355	0	0	0.0703893	0	1.46867	0.403677	0.0351947	1.46867	-0.368483	-	-
c103117_g1	0.344828	1.46467	1.65076	2.5656	0	0	3.82273	2.25701	0.904748	2.10818	0	3.03987	1.20343	3.03987	-	-
c116238_g1	0.464668	0	0	0	1.76977	2.36737	0	0	0.232334	0	2.06857	0	-0.232334	-2.06857	At3g18200	WAT1-related protein At3g18200
c32823_g2	0.731183	1.26903	3.94392	4.57773	0.214125	0.31034	6.11374	4.60348	1.00011	4.26083	0.262232	5.35861	3.26072	5.09638	-	-
c83704_g5	1.57046	1.98914	0	1.94486	1.67356	3.61235	0	0	1.7798	0.972429	2.64295	0	-0.807372	-2.64295	BURP3	BURP domain-containing protein 3
c84214_g5	0.189034	0	0	0.669027	1.57046	0.124328	2.27202	3.57168	0.0945169	0.334513	0.847396	2.92185	0.239996	2.07445	-	-
c84280_g3	0	0.85599	4.17073	2.5008	0	0	2.14731	0	0.427995	3.33576	0	1.07365	2.90777	1.07365	-	-
c31956_g2	0	0.137504	1.0635	0.863938	0.632268	1.24489	0	0	0.0687518	0.963721	0.938578	0	0.894969	-0.938578	-	-
c25586_g1	4.41886	3.73985	0.495695	3.35755	3.69822	3.38819	2.66221	3.78555	4.07936	1.92662	3.5432	3.22388	-2.15273	-0.319326	-	-
c53462_g1	0	0	2.34483	1.32193	0	0	0	0	0	1.83338	0	0	1.83338	0	-	-
c107340_g1	2.11103	2.62059	0	0	1.71809	1.60407	0	2.25701	2.36581	0	1.66108	1.12851	-2.36581	-0.532574	-	-
c23143_g1	0	0	3.91073	2.82171	0	0.790772	2.27202	1.58496	0	3.36622	0.395386	1.92849	3.36622	1.53311	-	-
c112665_g1	0	0	1.7866	1.80323	0.790772	0.389567	0	1.10434	0	1.79491	0.590169	0.552168	1.79491	-0.0380011	-	-
c113510_g1	4.19613	0	0.604071	2.91073	0	4.34696	0	0	2.09807	1.7574	2.17348	0	-0.340665	-2.17348	-	-
c77043_g1	3.51223	0.15056	1.71809	1.64155	0.887525	3.08066	0	0	1.83139	1.67982	1.98409	0	-0.151576	-1.98409	-	-
c102096_g1	1.98185	1.45418	2.37573	0	2.57046	2.15381	0	0	1.71801	1.18787	2.36213	0	-0.530147	-2.36213	-	-
c100740_g1	0	0.823749	0	0	0.748461	0	2.52857	1.05658	0.411875	0	0.374231	1.79258	-0.411875	1.41835	-	-
c85450_g14	2.06695	2.32769	0	0	2.25701	1.55582	1.30451	1.774	2.19732	0	1.90641	1.53925	-2.19732	-0.36716	CCC1	Cation-chloride cotransporter 1
c64691_g2	0.584963	0	1.80735	2.73769	0	0.765535	0	1.07039	0.292481	2.27252	0.382767	0.535195	1.98004	0.152427	-	-
c47599_g1	0	0	2.3505	1.30451	0	0	0	0	0	1.8275	0	0	1.8275	0	-	-
c84474_g4	0	0	2.31615	1.73985	0	0	0.214125	0.189034	0	2.028	0	0.201579	2.028	0.201579	-	-
c45147_g1	2.04963	0	3.44493	1.54597	1.0635	1.63691	0	1.98914	1.02482	2.49545	1.35021	0.99457	1.47063	-0.355639	-	-
c59904_g1	0.555816	1.34483	0	2.05658	2.4489	2.26003	1.21412	0	0.950322	1.02829	2.35446	0.607062	0.0779694	-1.7474	PER12	Peroxidase 12
c15078_g1	0.485427	1.28688	0.505891	1.24489	2.37295	0.0703893	3.1635	2.90881	0.886154	0.875389	1.22167	3.03616	-0.010765	1.81449	-	-
c62487_g1	4.38436	2.77878	2.43031	2.92023	3.02148	4.96223	0.947651	1.5769	3.58157	2.67527	3.99185	1.26228	-0.906296	-2.72958	At2g28720	Histone H2B.3
c65417_g2	0.389567	0	0.0976108	2.07039	0	1.8679	0	0	0.194783	1.084	0.933948	0	0.889217	-0.933948	-	-
c88018_g1	1.848	1.22651	3.73444	1.65992	0	3.46336	0	2.1375	1.53725	2.69718	1.73168	1.06875	1.15993	-0.662929	-	-
c38814_g1	1.25096	0	0	0	0	0	0.333424	2.06005	0.625481	0	0	1.19674	-0.625481	1.19674	-	-
c62604_g1	1.85997	0	1.72247	2.31034	0	1.46989	0	0	0.929985	2.0164	0.734943	0	1.08642	-0.734943	-	-
c111339_g1	0	0	0.879706	1.22033	1.54102	0	0	0	0	1.05002	0.77051	0	1.05002	-0.77051	-	-
c36610_g2	0	0	0	0	0	0	1.32193	2.31904	0	0	0	1.82048	0	1.82048	-	-
c47001_g4	0	2.33628	0	0	2.79286	0	1.74416	2.35332	1.16814	0	1.39643	2.04874	-1.16814	0.652315	-	-
c90592_g1	1.10434	1.02857	0	0	0.918386	0.632268	1.97453	1.08406	1.06645	0	0.775327	1.5293	-1.06645	0.75397	-	-
c84261_g5	0.704872	1.08406	2.0072	0	0	3.42223	0	0	0.894468	1.0036	1.71112	0	0.10913	-1.71112	-	-
c12506_g1	0	0	1.74416	0.505891	1.38957	0	0	0	0	1.12503	0.694783	0	1.12503	-0.694783	-	-
c78077_g1	3.12738	2.19482	4.77109	3.60012	3.3696	3.48153	3.30919	2.95604	2.6611	4.18561	3.42557	3.13261	1.52451	-0.292951	-	-
c45980_g1	0	0.201634	3.12102	1.54597	0.526069	0.263034	0.495695	1.12433	0.100817	2.33349	0.394552	0.810012	2.23267	0.41546	-	-
c71079_g2	0.176323	0	2.81147	3.92029	0	0	6.10119	4.08831	0.0881614	3.36588	0	5.09475	3.27772	5.09475	GAD3	Glutamate decarboxylase 3
c71056_g1	0	0	2.76765	4.10434	0	0	5.66249	4.84298	0	3.436	0	5.25273	3.436	5.25273	-	-
c103144_g1	0	0	1.76977	1.1177	0	1.56071	0	0.815575	0	1.44373	0.780357	0.407788	1.44373	-0.37257	-	-
c7494_g1	0	0	0	1.50589	0	0	3.31325	1.82375	0	0.752945	0	2.5685	0.752945	2.5685	-	-
c25433_g1	0	0	0	0	0.963474	0	2.30159	2.29278	0	0	0.481737	2.29718	0	1.81545	-	-
c34431_g2	0	0	3.09424	0.536053	0	0	0	0	0	1.81514	0	0	1.81514	0	-	-
c86717_g2	0.933573	2.31325	0.0703893	0.863938	0.632268	0	1.01436	0.933573	1.62341	0.467164	0.316134	0.973964	-1.15625	0.65783	R1B-11	Putative late blight resistance protein homolog R1B-11
c19499_g1	0	0	0	1.09085	0	2.53605	0	0	0	0.545427	1.26803	0	0.545427	-1.26803	-	-
c20599_g1	0	0.344828	0.263034	0	2.86196	1.03562	0	0.189034	0.172414	0.131517	1.94879	0.0945169	-0.040897	-1.85427	-	-
c76431_g6	0.0143553	0.613532	2.17632	1.15704	1.62293	1.74846	1.79077	0.659925	0.313943	1.66668	1.6857	1.22535	1.35274	-0.460347	-	-
c99701_g1	0	0	4.64212	5.36492	1.60407	1.15056	5.79155	3.34483	0	5.00352	1.37732	4.56819	5.00352	3.19088	-	-
c62740_g1	1.38436	0.282799	2.04458	1.87369	0.391204	0.982458	0	0	0.833578	1.95914	0.686831	0	1.12556	-0.686831	-	-
c86840_g3	0.970854	0.765535	2.488	3.20163	0.189034	1.16993	0.632268	1.05658	0.868194	2.84482	0.679479	0.844426	1.97662	0.164946	-	-
c51000_g1	0.678072	1.0635	0	0.176323	2.59455	2.59216	0	0	0.870787	0.0881614	2.59335	0	-0.782626	-2.59335	-	-
c48563_g1	0	0	3.43962	1.44361	0	0	0.226509	1.03562	0	2.44161	0	0.631066	2.44161	0.631066	-	-
c84317_g1	0	0	0	0	0	0	2.58496	1.03562	0	0	0	1.81029	0	1.81029	-	-
c80112_g2	0	0	2.40327	1.57531	0.137504	0	0.495695	0	0	1.98929	0.0687518	0.247848	1.98929	0.179096	-	-
c62013_g1	0	3.35755	0	3.27202	2.75489	3.37295	2.42223	0	1.67878	1.63601	3.06392	1.21112	-0.0427644	-1.8528	-	Non-specific lipid-transfer protein 2
c49408_g1	0	0.275007	0	0	0	0.250962	2.66903	0.925999	0.137504	0	0.125481	1.79751	-0.137504	1.67203	-	-
c109282_g1	2.67129	0.765535	0	2.45943	2.93734	0.286881	2.54102	3.32481	1.71841	1.22972	1.61211	2.93291	-0.488698	1.3208	-	-
c54382_g1	1.29278	0	3.0036	2.74846	0	0.847997	0.632268	1.05658	0.646391	2.87603	0.423998	0.844426	2.22964	0.420427	-	-
c89568_g1	1.83592	1.99277	1.05658	1.39506	2.76129	2.66676	0.432959	0	1.91435	1.22582	2.71402	0.21648	-0.688523	-2.49754	-	-
c68488_g1	2.27798	0.765535	5.07253	4.35685	1.19535	1.69153	3.23113	2.42492	1.52176	4.71469	1.44344	2.82802	3.19293	1.38458	-	-
c76542_g3	1.98185	2.62293	0	1.1635	0	1.88753	1.73985	0.321928	2.30239	0.581749	0.943763	1.03089	-1.72064	0.0871255	HAC1	Histone acetyltransferase HAC1
c92990_g1	0	0	2.05311	0.250962	1.08406	0.659925	0	0.432959	0	1.15204	0.871994	0.21648	1.15204	-0.655515	-	-
c41472_g1	0	1.58496	0	0	0	0	0.454176	1.57531	0.792481	0	0	1.01474	-0.792481	1.01474	-	-
c83880_g1	0.125481	0.178072	3.69317	5.18011	1.47237	0	6.58351	7.07223	0.151776	4.43664	0.736187	6.82787	4.28487	6.09169	PUB19	U-box domain-containing protein 19
c80558_g1	0	0.0420321	3.41924	2.4791	0	0	1.31683	0.925999	0.0210161	2.94917	0	1.12142	2.92815	1.12142	DOX1	Alpha-dioxygenase 1
c47723_g1	0	0	0.933573	3.0018	0.422233	0	4.40259	3.56803	0	1.96769	0.211117	3.98531	1.96769	3.77419	-	-
c75683_g9	0	0	2.99277	0.757023	0	0	0	0.137504	0	1.8749	0	0.0687518	1.8749	0.0687518	-	-
c63037_g1	0	0	2.04614	1.5656	0	0	0	0	0	1.80587	0	0	1.80587	0	-	-
c111120_g1	0	0	1.97085	0	1.63691	0	0	0	0	0.985427	0.818457	0	0.985427	-0.818457	-	-
c23265_g1	0	0	1.54102	0.903038	1.1635	0	0	0	0	1.22203	0.581749	0	1.22203	-0.581749	-	-
c112510_g1	0	0	3.20477	0.641546	0	0	0.238787	0	0	1.92316	0	0.119393	1.92316	0.119393	-	-
c77423_g3	1.74593	0	1.69064	1.93936	0	1.72313	0	0	0.872963	1.815	0.861564	0	0.942039	-0.861564	-	-
c111985_g1	3.47249	3.29719	0.137504	0.124328	2.68482	3.76765	1.95233	1.59932	3.38484	0.130916	3.22624	1.77583	-3.25392	-1.45041	-	-
c96623_g1	1.15704	1.9486	0	0	1.03562	1.28688	2.82375	0	1.55282	0	1.16125	1.41187	-1.55282	0.250622	-	-
c86472_g3	0	0	0.704872	0.15056	0	0	2.33056	2.13093	0	0.427716	0	2.23074	0.427716	2.23074	-	-
c93914_g1	0	0	1.91073	0	1.57046	0.124328	0	0	0	0.955366	0.847396	0	0.955366	-0.847396	-	-
c109546_g1	0	0	0	0	0	0	2.52607	1.07724	0	0	0	1.80166	0	1.80166	-	-
c17359_g1	0	0.669027	2.58976	1.68257	0	0	0	0	0.334513	2.13617	0	0	1.80166	0	-	-
c69150_g2	0	3.21723	0	0	3.58976	0	2.0635	1.91073	1.60862	0	1.79488	1.98712	-1.60862	0.192236	-	-
c79920_g5	0	0	0.250962	0	0.475085	0	2.52857	1.79909	0	0.125481	0.237542	2.16383	0.125481	1.92629	CYP76B6	Geraniol 8-hydroxylase
c101826_g1	1.77821	2.79701	0	1.25096	0	1.70929	0	1.9855	2.28761	0.625481	0.854645	0.99275	-1.66213	0.138105	-	-
c50919_g1	2.12763	2.40599	0	1.66448	0	2.92029	2.05658	1.59455	2.26681	0.832241	1.46015	1.82557	-1.43457	0.365419	-	-
c58697_g1	2.02503	2.82171	2.33056	2.96717	2.38957	2.95047	4.91217	4.47832	2.42337	2.64886	2.67002	4.69525	0.225494	2.02523	LECRK72	Probable L-type lectin-domain containing receptor kinase VII.2
c83162_g6	2.74846	0	0	0	0	0.0976108	0	0.948601	1.37423	0	0.0488054	0.4743	-1.37423	0.425495	-	-
c79401_g3	0	0	0	0	0.0565835	0.378512	1.52607	2.50843	0	0	0.217548	2.01725	0	1.7997	-	-
c67959_g2	1.27501	0	1.57531	0	2.13422	1.1635	0	0	0.637504	0.787656	1.64886	0	0.150153	-1.64886	-	-
c92590_g1	0	0	0	0.344828	0	0	2.34767	1.59455	0	0.172414	0	1.97111	0.172414	1.97111	-	-
c19436_g1	3.59574	0	0	0	0	0	0	0	1.79787	0	0	0	-1.79787	0	-	-
c56803_g1	0.992768	0.201634	2.44361	0.505891	0.704872	2.62527	1.49057	0	0.597201	1.47475	1.66507	0.745285	0.877548	-0.919786	-	-
c59633_g1	0.333424	2.75916	0	2.01436	1.37851	3.41819	0.124328	0	1.54629	1.00718	2.39835	0.0621641	-0.539112	-2.33619	DIR1	Putative lipid-transfer protein DIR1
c15195_g2	3.19692	2.14405	0	0.505891	0	3.11936	1.10434	0.773996	2.67048	0.252945	1.55968	0.939166	-2.41754	-0.620512	-	-
c72040_g7	0.419004	0	0	0.501964	0	0.0501866	1.61607	2.11098	0.209502	0.250982	0.0250933	1.86352	0.0414801	1.83843	-	-
c54693_g2	0	0	0	0	2.22033	1.37295	0	0	0	0	1.79664	0	0	-1.79664	-	-
c15455_g2	0	0	0	0.432959	0	0	2.34767	1.67807	0	0.21648	0	2.01287	0.21648	2.01287	-	-
c70623_g1	0.15517	0.252945	1.27545	0.646391	1.0332	1.54002	0.160964	0.334513	0.204058	0.960921	1.28661	0.247739	0.756863	-1.03887	-	-
c57421_g4	0.765535	0.731183	2.27501	0	1.32193	1.49057	0	0	0.748359	1.1375	1.40625	0	0.389145	-1.40625	-	-
c44293_g2	0.572023	0.0881614	1.57144	3.55866	1.73846	0	4.75963	5.0391	0.330092	2.56505	0.869231	4.89937	2.23496	4.03013	-	-
c75409_g1	1.22651	0.411426	3.46074	4.61824	1.40054	0.238787	5.82655	5.84298	0.818967	4.03949	0.819662	5.83476	3.22052	5.0151	CIPK11	CBL-interacting serine/threonine-protein kinase 11
c83770_g2	0	0	1.848	1.81147	0	0	0	0.0703893	0	1.82973	0	0.0351947	1.82973	0.0351947	-	-
c7052_g1	0	0	0	0	0	0	1.74416	1.84398	0	0	0	1.79407	0	1.79407	-	-
c77184_g6	1.1375	1.04033	1.00503	1.20057	0	0.71648	1.78611	2.54585	1.08892	1.1028	0.35824	2.16598	0.0138845	1.80774	-	-
c36917_g1	0	0	5.22342	3.81147	0	0	2.94673	2.5008	0	4.51745	0	2.72377	4.51745	2.72377	-	-
c4784_g1	0	0	0	0	0	0	1.15704	2.43029	0	0	0	1.79366	0	1.79366	-	-
c29117_g1	0.687061	1.48027	0	1.62293	2.34483	1.7866	0	0	1.08366	0.811465	2.06571	0	-0.272198	-2.06571	-	-
c99611_g1	1.1375	0	0	1.19535	0	0.0703893	1.79909	1.91456	0.568752	0.597674	0.0351947	1.85683	0.028922	1.82163	-	-
c88003_g1	2.79077	2.43296	1.76553	1.56071	3.57652	2.53605	0.545968	0.0840643	2.61187	1.66312	3.05629	0.315016	-0.948741	-2.74127	-	-
c20592_g1	0.555816	1.66903	1.852	1.05658	1.86394	1.03562	0	0	1.11242	1.45429	1.44978	0	0.34187	-1.44978	-	-
c58005_g3	0	0	2.19849	1.38405	0	0	0	0	0	1.79127	0	0	1.79127	0	-	-
c41045_g1	1	0	5.04002	3.80529	0	2.72901	3.66334	3.32912	0.5	4.42265	1.3645	3.49623	3.92265	2.13173	-	-
c86110_g5	0	0	2.91265	0.669027	0	0	0	0	0	1.79084	0	0	1.79084	0	-	-
c19160_g1	0	0	3.08576	0.495695	0	0	0	0	0	1.79073	0	0	1.79073	0	-	-
c116513_g1	0	0	2.41143	1.16993	0	0	0	0	0	1.79068	0	0	1.79068	0	-	-
c59168_g1	0.519218	0	3.08476	1.85131	0.887441	0.178072	1.40168	0.5	0.259609	2.46803	0.532756	0.950838	2.20842	0.418081	-	-
c12411_g1	0.918386	1.22651	1.62761	1.66903	2.48285	1.75275	0.189034	1.61824	1.07245	1.64832	2.1178	0.903636	0.575869	-1.21416	Os11g0104900	Clathrin heavy chain 1
c32391_g3	0	0.226509	2.27798	1.20789	0.659925	1.11103	1.1635	0.286881	0.113254	1.74294	0.885478	0.72519	1.62968	-0.160288	-	-
c7751_g1	0	0	2.67807	1.02857	0.604071	0	0	0.731183	0	1.85332	0.302036	0.365592	1.85332	0.063556	-	-
c96268_g1	0	0	2.30159	0	1.36177	0	0.0840643	0	0	1.15079	0.680884	0.0420321	1.15079	-0.638852	-	-
c1817_g2	0	0	1.8953	1.68257	0	0	0	0	0	1.78894	0	0	1.78894	0	-	Retrovirus-related Pol polyprotein from transposon TNT 1-94
c74253_g1	0	0	1.58976	3.84599	0	0	4.70044	4.31252	0	2.71788	0	4.50648	2.71788	4.50648	PUB21	U-box domain-containing protein 21
c21061_g2	0	0	0	0	0	0	2.31904	1.25701	0	0	0	1.78803	0	1.78803	-	-
c7941_g1	3.22342	3.30889	3.35614	3.78136	3.41954	4.30012	2.93923	1.81147	3.26615	3.56875	3.85983	2.37535	0.302598	-1.48448	-	-
c66847_g2	0.111031	1.90304	0	0.584963	1.48027	0.0285692	1.18903	2.46467	1.00703	0.292481	0.754417	1.82685	-0.714554	1.07243	-	-
c66983_g2	0	0.275007	1.91839	1.04264	0	0.887525	0	0	0.137504	1.48052	0.443763	0	1.34301	-0.443763	TUBB2	Tubulin beta-2 chain
c93079_g1	0	0	2.26303	1.31034	0	0	0	0	0	1.78669	0	0	1.78669	0	-	-
c54609_g1	4.68649	5.08415	2.67489	2.74549	5.28953	4.83726	5.17499	4.17482	4.88532	2.71019	5.06339	4.67491	-2.17513	-0.388486	HSC-I	Heat shock cognate 70 kDa protein 1
c35851_g1	1.26903	0.389567	2.7845	1.82375	1.67807	1.28096	0	2.33628	0.8293	2.30413	1.47951	1.16814	1.47483	-0.311372	-	-
c100766_g1	3.14405	3.07724	0.536053	3.22188	1.1635	3.32337	1.90304	3.69265	3.11064	1.87896	2.24343	2.79784	-1.23168	0.55441	-	-
c36379_g1	2.22651	2.07382	3.38957	2.38405	3.26454	2.09085	1.37295	1.88362	2.15016	2.88681	2.67769	1.62829	0.736644	-1.04941	-	11 kDa late embryogenesis abundant protein
c53723_g1	1.17632	0.970854	0.31034	0.687061	0	0.495695	0.678072	2.23879	1.07359	0.4987	0.247848	1.45843	-0.574888	1.21058	-	-
c78017_g12	0.731183	3.58736	0	0	3.5741	0	1.5509	1.27501	2.15927	0	1.78705	1.41295	-2.15927	-0.374097	-	-
c6679_g1	5.22882	5.02326	4.12184	4.78869	5.55919	5.68089	2.7845	3.54597	5.12604	4.45527	5.62004	3.16524	-0.670772	-2.4548	-	-
c35057_g1	1.26903	1.41143	0	0	0	0	0.887525	0	1.34023	0	0	0.443763	-1.34023	0.443763	-	-
c81334_g1	3.76235	1.88362	0.226509	3.06523	3.19535	4.76182	0	2.03562	2.82298	1.64587	3.97858	1.01781	-1.17712	-2.96077	At4g20830	Reticuline oxidase-like protein
c74954_g6	0	0	0.485427	2.11103	0	0	3.31904	2.84197	0	1.29823	0	3.08051	1.29823	3.08051	-	-
c102417_g1	1.66903	2.0036	1.48027	0.526069	1.29866	2.33914	3.09761	2.43829	1.83631	1.00317	1.8189	2.76795	-0.833148	0.949054	SPAC24B11.05	Uncharacterized protein C24B11.05
c48246_g1	0	0	2.77189	1.53107	0	0.978196	1.71809	0	0	2.15148	0.489098	0.859044	2.15148	0.369946	-	-
c116341_g1	0	0	2.58496	1.33342	0	0	0.356144	0	0	1.95919	0	0.178072	1.95919	0.178072	-	-
c43671_g2	1.83592	0.0426443	3.29278	2.30451	2.63459	2.18269	2.32769	2.64616	0.939284	2.79865	2.40864	2.48693	1.85936	0.0782822	-	-
c79563_g2	2.04614	1.43296	0	2.20789	3.71589	0	2.42492	3.58135	1.73955	1.10395	1.85795	3.00314	-0.635604	1.14519	DREB1B	Dehydration-responsive element-binding protein 1B
c84275_g1	1.15704	2.17313	0	2.07724	0.887525	1.79909	2.45943	2.53356	1.66509	1.03862	1.34331	2.4965	-0.626464	1.15319	-	-
c6914_g1	1.774	0.695994	0.903038	2.488	1.5008	0.910733	3.63923	3.25248	1.235	1.69552	1.20577	3.44585	0.460524	2.24009	rnf181	E3 ubiquitin-protein ligase RNF181
c72991_g13	0	0	1.64616	1.72683	0	0	3.98823	2.94298	0	1.6865	0	3.46561	1.6865	3.46561	ABA2	Xanthoxin dehydrogenase
c88273_g1	0	0	0	0	0	0	1.24489	2.31325	0	0	0	1.77907	0	1.77907	-	-
c20711_g1	0	0	1.46989	0	2.08746	0	0	0	0	0.734943	1.04373	0	0.734943	-1.04373	-	-
c40058_g1	1.50589	2.03914	2.22342	0	0	0	1.58496	0.650765	1.77251	1.11171	0	1.11786	-0.660803	1.11786	-	-
c49187_g1	0.422233	0	3.56316	3.61471	0.731183	0.263034	1.50589	2.68706	0.211117	3.58893	0.497109	2.09648	3.37782	1.59937	-	-
c35771_g2	0.85599	0	1.33914	1.60881	0	1.46467	0	0	0.427995	1.47397	0.732334	0	1.04598	-0.732334	-	-
c107485_g1	0	0	3.55582	0	0	0	0	0	0	1.77791	0	0	1.77791	0	-	-
c113007_g1	0	0	2.25096	0	1.30451	0	0	0	0	1.12548	0.652256	0	1.12548	-0.652256	-	-
c108581_g1	0	0	2.25096	0	1.30451	0	0	0	0	1.12548	0.652256	0	1.12548	-0.652256	-	-
c111655_g1	0	0	2.98914	0.565597	0	0	0	0	0	1.77737	0	0	1.77737	0	-	-
c10647_g2	2.83592	2.95047	2.13093	3.17792	1.61824	2.51096	3.43962	3.7666	2.8932	2.65442	2.0646	3.60311	-0.238772	1.53851	-	-
c70247_g1	0.399544	0.0420321	2.037	1.8928	0	0	3.97284	3.06896	0.220788	1.9649	0	3.5209	1.74411	3.5209	GA2OX2	Gibberellin 2-beta-dioxygenase 2
c84352_g4	3.20006	0	2.13422	1.73552	0	2.88166	0	0	1.60003	1.93487	1.44083	0	0.334839	-1.44083	-	-
c47270_g1	0	0	0	0	1.9855	1.88753	0	0.321928	0	0	1.93651	0.160964	0	-1.77555	-	-
c105590_g1	0	0	0	0	1.33342	2.21723	0	0	0	0	1.77533	0	0	-1.77533	-	-
c80851_g6	0	0.0840643	0	0.970854	0	0	2.87184	1.5656	0.0420321	0.485427	0	2.21872	0.443395	2.21872	At1g61430	G-type lectin S-receptor-like serine/threonine-protein kinase At1g61430
c83882_g1	2.80323	1.80735	1.58496	0.903038	0.695994	2.11103	2.09424	2.14078	2.30529	1.244	1.40351	2.11751	-1.06129	0.713995	-	-
c68757_g1	0.538621	0.594517	0	1.21383	0.813687	0.734943	2.95724	2.22097	0.566569	0.606915	0.774315	2.58911	0.0403457	1.81479	-	-
c73917_g1	1.81967	1.74416	1.53107	1.79077	1.81558	1.97453	0	0	1.78191	1.66092	1.89505	0	-0.120994	-1.89505	PAN	Transcription factor PERIANTHIA
c82585_g9	0	0	1.66448	1.32769	0.555816	0	0	0	0	1.49609	0.277908	0	1.49609	-0.277908	-	-
c43990_g1	0	2.08066	0	0	1.77821	0	2	1.24489	1.04033	0	0.889104	1.62244	-1.04033	0.733339	-	-
c62876_g1	3.96901	3.05311	2.83794	2.99277	4.30961	3.80012	0.879706	2.49313	3.51106	2.91536	4.05487	1.68642	-0.595706	-2.36845	-	-
c65245_g1	0	0	0	1.87184	1.67356	0	0	0	0	0.935922	0.836778	0	0.935922	-0.836778	Mcu	Calcium uniporter protein, mitochondrial
c103542_g1	1.83592	0	0	1.30451	2.63459	2.76977	1.32769	0	0.917962	0.652256	2.70218	0.663844	-0.265707	-2.03834	-	-
c4865_g1	0	0	0.941106	0	2.60407	0	0	0	0	0.470553	1.30204	0	0.470553	-1.30204	-	-
c72817_g2	1	0	1.45943	1.68257	0.765535	1.62293	0	0.9855	0.5	1.571	1.19423	0.49275	1.071	-0.701482	ALA5	Putative phospholipid-transporting ATPase 5
c90614_g1	0.111031	0	2.62527	1.99277	0	0	0.189034	0.773996	0.0555157	2.30902	0	0.481515	2.2535	0.481515	-	-
c106079_g1	0	2.01792	2.94111	2.01436	1.60407	3.32337	3.30012	1.02148	1.00896	2.47773	2.46372	2.1608	1.46877	-0.302919	-	-
c79731_g4	1.13093	0	2.32769	0.9855	1.15056	1	0	0.790772	0.565465	1.65659	1.07528	0.395386	1.09113	-0.679894	-	-
c96132_g1	2.75061	0	3.14241	2.11103	0	3.57289	1.50589	1.02857	1.3753	2.62672	1.78644	1.26723	1.25142	-0.519215	-	-
c28883_g1	3.04215	1.95215	3.76906	3.06723	1.05491	3.20604	1.15079	1.41106	2.49715	3.41815	2.13047	1.28093	0.920996	-0.849548	MADS6	MADS-box transcription factor 6
c89712_g1	0	0	2.78869	1.02857	0.124328	0	0	0.400538	0	1.90863	0.0621641	0.200269	1.90863	0.138105	-	-
c76945_g1	1.85599	0.83996	0	0	0.286881	0	1.13093	0	1.34797	0	0.143441	0.565465	-1.34797	0.422025	-	-
c74081_g1	0	0	0.782409	1.32769	0	0	3.19849	2.4489	0	1.05505	0	2.8237	1.05505	2.8237	PUB23	E3 ubiquitin-protein ligase PUB23
c89461_g1	1.91073	1.81147	2.08746	0.933573	0.863938	0.85599	2.28983	2.26604	1.8611	1.51052	0.859964	2.27794	-0.350584	1.41797	-	-
c6793_g1	0.748461	1.8679	0	2.24793	2.67129	1.66448	0	0.432959	1.30818	1.12396	2.16789	0.21648	-0.184215	-1.95141	-	-
c72786_g4	2.9222	2.03914	0.641546	1.73118	1.27501	2.42761	3.0018	1.64616	2.48067	1.18636	1.85131	2.32398	-1.2943	0.472676	-	-
c103108_g1	1.74416	2.36177	2.74416	1.81147	3.12928	2.40599	0.910733	1.54102	2.05296	2.27782	2.76764	1.22588	0.224851	-1.54176	-	-
c108357_g1	0	0	1.51602	0.879706	1.1375	0	0	0	0	1.19786	0.568752	0	1.19786	-0.568752	-	-
c90257_g1	0	0	2.76765	0	0.765535	0	0	0	0	1.38383	0.382767	0	1.38383	-0.382767	-	-
c72817_g4	0	0	2.96901	2.12763	0	0.344828	1.852	0.0565835	0	2.54832	0.172414	0.954291	2.54832	0.781877	ALA6	Phospholipid-transporting ATPase 6
c82010_g3	2.53356	2.07724	1.91839	1.62293	2.79909	2.35896	0.555816	0	2.3054	1.77066	2.57902	0.277908	-0.534745	-2.30111	-	-
c9873_g1	0.704872	0	0	0	3.03562	1.20163	0	0	0.352436	0	2.11863	0	-0.352436	-2.11863	-	-
c43479_g1	3.09761	3.47768	0.555816	0.226509	2.5435	2.13093	1.09761	1.31615	3.28764	0.391162	2.33721	1.20688	-2.89648	-1.13034	-	-
c69498_g6	2.84599	0	0.650765	3.11437	0	3.06005	0.0143553	0.432959	1.423	1.88257	1.53002	0.223657	0.45957	-1.30637	-	-
c61725_g1	0	0	0	0	0	0	1.40054	2.13093	0	0	0	1.76573	0	1.76573	-	-
c78620_g1	1.69599	3.35755	0.176323	1.74846	3.90304	1.25701	3.3147	2.24793	2.52677	0.962392	2.58002	2.78131	-1.56438	0.201288	mhkB	Myosin heavy chain kinase B
c28070_g2	0	0	0.863938	0.678072	1.98914	0	0	0	0	0.771005	0.99457	0	0.771005	-0.99457	-	-
c30806_g2	2.94673	1.70044	3.10769	4.89918	2.89142	1.72683	5.57046	5.93829	2.32359	4.00343	2.30913	5.75437	1.67985	3.44525	-	-
c35880_g1	0	2.35332	0	0	2.08746	0	0.831877	2.43296	1.17666	0	1.04373	1.63242	-1.17666	0.588687	-	-
c112991_g1	0	0	3.23726	2.04614	0	0	0	1.75275	0	2.6417	0	0.876374	2.6417	0.876374	-	-
c87837_g1	0.111031	2.12433	0	0	1.18269	0	1.52105	0.956057	1.11768	0	0.591346	1.23855	-1.11768	0.647208	-	-
c88697_g1	0	0	0	0	0	0	1.71809	1.81147	0	0	0	1.76478	0	1.76478	-	-
c38016_g1	1.54102	1.55582	4.18903	3.65535	2.49825	2.41414	3.6792	2.45154	1.54842	3.92219	2.45619	3.06537	2.37378	0.609177	-	-
c45443_g1	0	0	0.0555157	2.13741	0	1.65755	0.321743	0	0	1.09646	0.828776	0.160872	1.09646	-0.667904	-	-
c94610_g1	0	0	2.38405	1.14405	0	0	0	0	0	1.76405	0	0	1.76405	0	-	-
c109632_g1	0	0	2.57289	0.790772	0	0.163499	0	0	0	1.68183	0.0817494	0	1.68183	-0.0817494	-	-
c33928_g1	0	0	1.5656	0	1.19535	0.765535	0	0	0	0.782799	0.980441	0	0.782799	-0.980441	-	-
c2119_g1	0	0	1.91456	1.8953	0	0	0.286881	0	0	1.90493	0	0.143441	1.90493	0.143441	-	-
c75799_g3	1.47508	0	2.17313	1.32193	0.124328	1.37851	0	0	0.737542	1.74753	0.75142	0	1.00999	-0.75142	-	-
c85181_g4	1.02148	1.67807	0	0	1.64616	0	0.790772	1.67807	1.34978	0	0.823081	1.23442	-1.34978	0.411341	-	-
c38144_g1	0	0	1.88362	1.63691	0	0	0	0	0	1.76027	0	0	1.76027	0	-	-
c54465_g1	1.79909	1.91456	0	2.10098	2.14078	1.7137	2.46205	3.30012	1.85683	1.05049	1.92724	2.88109	-0.806337	0.953851	-	-
c47001_g2	0	1.91073	0	0	1.99277	0	1.55582	2.04614	0.955366	0	0.996384	1.80098	-0.955366	0.804595	-	-
c87365_g1	0	2.20163	0	1.63691	2.16672	3.43829	0	1.52105	1.10082	0.818457	2.8025	0.760525	-0.28236	-2.04198	-	-
c4230_g1	0	0	1.41684	2.33342	0	0	3.79286	3.47638	0	1.87513	0	3.63462	1.87513	3.63462	-	-
c97188_g1	5.65019	5.30634	3.8125	0.739848	5.84499	5.69599	0	1.61824	5.47826	2.27617	5.77049	0.809119	-3.20209	-4.96137	-	-
c57047_g4	0	2.18269	0	0	2.854	0	2.19219	1.99639	1.09135	0	1.427	2.09429	-1.09135	0.667294	-	-
c43584_g1	1.53965	0	1.37332	1.87158	0.176218	1.64876	0.0141459	0	0.769825	1.62245	0.912487	0.00707294	0.852627	-0.905414	-	-
c105533_g1	0	0	0	0	2.48027	1.03562	0	0	0	0	1.75794	0	0	-1.75794	-	-
c55939_g1	0.15056	0	0.863938	0	2.40327	0.62293	0.226509	0	0.0752798	0.431969	1.5131	0.113254	0.356689	-1.39984	-	-
c84858_g2	0	0.321928	0.505891	1.46467	1.86394	1.37295	0	1.37295	0.160964	0.98528	1.61845	0.686476	0.824316	-0.931969	-	-
c116323_g1	0.286881	0.0840643	1	0	1.66903	1.21412	0	0	0.185473	0.5	1.44158	0	0.314527	-1.44158	-	-
c106374_g1	0	0	0	0	0	0	2.56316	0.948601	0	0	0	1.75588	0	1.75588	-	-
c774_g1	0.895303	0	0	0	0	0	0	2.61589	0.447651	0	0	1.30794	-0.447651	1.30794	-	-
c60230_g3	0	0	0	0.0285692	0	0	1.76977	1.76977	0	0.0142846	0	1.76977	0.0142846	1.76977	-	-
c45572_g1	0.124328	0	1.83592	1.25701	0	0.400538	3.01614	3.86295	0.0621641	1.54647	0.200269	3.43954	1.4843	3.23927	BAM3	Beta-amylase 3, chloroplastic
c55492_g1	0	0	2.1635	1.34483	0	0	0	0	0	1.75416	0	0	1.75416	0	-	-
c83064_g3	1.45943	1.25096	0	0	0	1.37295	0	2.16993	1.3552	0	0.686476	1.08496	-1.3552	0.398486	CPK29	Calcium-dependent protein kinase 29
c67343_g2	0.713696	0	2.29572	1.27501	1.18269	0.963474	1.02148	0.475085	0.356848	1.78537	1.07308	0.748282	1.42852	-0.324801	-	-
c64859_g1	0.339036	1.07731	0	1.44328	0.855681	3.29009	0.667198	0	0.708172	0.721638	2.07289	0.333599	0.0134657	-1.73929	-	-
c69623_g2	0.0976108	0	0	0	0	0	2.17313	1.23266	0.0488054	0	0	1.70289	-0.0488054	1.70289	-	-
c36263_g2	0	0	2.81352	0	0	0.687061	0	0	0	1.40676	0.34353	0	1.40676	-0.34353	-	-
c92908_g1	0	0	0.432959	0.847997	0	0	2.80323	1.9782	0	0.640478	0	2.39071	0.640478	2.39071	-	-
c39467_g1	1.28096	2.07724	0	0	0	1.21412	1.35614	0	1.6791	0	0.607062	0.678072	-1.6791	0.0710095	-	-
c112648_g1	2.848	2.81147	0	0	0	3.08576	0.925999	0	2.82973	0	1.54288	0.463	-2.82973	-1.07988	-	-
c73522_g10	0	0	1.15056	1.14405	0.0143553	0	2.52607	3.28244	0	1.1473	0.00717765	2.90425	1.1473	2.89708	FRS5	Protein FAR1-RELATED SEQUENCE 5
c82010_g2	2.19219	2.98914	0	1.66448	3.89336	3.12267	0	0	2.59067	0.832241	3.50802	0	-1.75843	-3.50802	-	-
c15661_g1	0.111031	0	0	0	0	0	2.50843	0.879706	0.0555157	0	0	1.69407	-0.0555157	1.69407	-	-
c8177_g1	0	0	0	0	0	0	2.26003	1.23879	0	0	0	1.74941	0	1.74941	-	-
c66493_g1	2.78487	2.69942	1.35587	2.3645	3.46512	3.49729	0.613254	1.08656	2.74214	1.86019	3.48121	0.849909	-0.881958	-2.6313	-	-
c51509_g1	0	0	0	0	0	0	1.89918	1.59932	0	0	0	1.74925	0	1.74925	-	-
c74494_g5	2.23573	1.66903	0	0	0.31034	1.26903	0	1.16993	1.95238	0	0.789687	0.584963	-1.95238	-0.204724	-	-
c103420_g1	0	0	4.05311	2.63923	0	0	1.24489	1.95233	0	3.34617	0	1.59861	3.34617	1.59861	-	-
c61354_g2	0.748461	0.545968	0.464668	0.250962	2.08746	1.9855	0	0	0.647215	0.357815	2.03648	0	-0.2894	-2.03648	-	-
c94893_g1	0	0	2.31034	1.42223	0	0	0	0.238787	0	1.86629	0	0.119393	1.86629	0.119393	-	-
c59548_g1	3.11936	2.62293	0	0	2.57046	0	0	0.321928	2.87114	0	1.28523	0.160964	-2.87114	-1.12427	N	TMV resistance protein N
c97185_g1	4.71918	4.69042	1.53107	2.62059	5.54936	5.37295	4.46336	4.69377	4.7048	2.07583	5.46116	4.57856	-2.62897	-0.882593	HSP17.4B	17.4 kDa class III heat shock protein
c57765_g1	1.49057	1.72247	0	1.33342	0.0285692	0.963474	1.64155	0.963474	1.60652	0.666712	0.496022	1.30251	-0.939806	0.806488	DEGP7	Protease Do-like 7
c7695_g1	0.731183	0	2.02857	2.926	1.0635	0	1.39506	0.400538	0.365592	2.47728	0.531751	0.8978	2.11169	0.366049	-	-
c64388_g4	1.1375	1.92979	0.263034	2.05658	0.863938	1.45418	3.87873	1.18269	1.53365	1.15981	1.15906	2.53071	-0.373838	1.37165	-	-
c56264_g1	2.51096	2.93168	1.38957	2.23266	2.95047	3.69933	0.31034	1.02857	2.72132	1.81111	3.3249	0.669455	-0.910209	-2.65544	-	-
c78107_g2	0	0.31034	1.25096	2.1635	0.176323	0	3.59455	3.17632	0.15517	1.70723	0.0881614	3.38544	1.55206	3.29727	-	-
c86658_g6	0.773996	0.201634	2.30743	1.42223	1.13093	1.32193	0.263034	1.45418	0.487815	1.86483	1.22643	0.858605	1.37702	-0.367824	-	-
c79036_g4	2.06168	2.04256	3.26522	2.37082	2.83	2.37989	1.57859	1.67479	2.05212	2.81802	2.60495	1.62669	0.765898	-0.978258	-	-
c80631_g1	2.82985	2.81147	3.62994	4.96855	3.19061	1.89142	5.94626	5.58015	2.82066	4.29925	2.54102	5.7632	1.47859	3.22219	SOBIR1	Leucine-rich repeat receptor-like serine/threonine/tyrosine-protein kinase SOBIR1
c93026_g1	0	0	0	0	0	0	1.03562	2.45154	0	0	0	1.74358	0	1.74358	-	-
c101791_g1	0.895303	0	0	0	0	0	0.978196	1.61353	0.447651	0	0	1.29586	-0.447651	1.29586	-	-
c71662_g12	0	1.40599	0	0	0	0	0	2.08066	0.702996	0	0	1.04033	-0.702996	1.04033	-	-
c116342_g1	0.748461	1.13093	2.79077	2.24793	1.08406	0.659925	1.41684	0	0.939696	2.51935	0.871994	0.70842	1.57965	-0.163575	-	-
c34280_g1	0	0	2.27798	2.46467	0	0	0.879706	0.378512	0	2.37133	0	0.629109	2.37133	0.629109	-	-
c76643_g7	0.978196	1.09761	0.0976108	0.963474	0	0	0.933573	1.53605	1.0379	0.530542	0	1.23481	-0.507361	1.23481	-	-
c78361_g4	1.40599	0.62293	0.263034	1.90304	2.10434	0	2.80735	2.91839	1.01446	1.08304	1.05217	2.86287	0.068575	1.8107	-	-
c76082_g1	4.34696	4.47832	4.25323	5.58256	5.13627	2.74846	6.63227	5.74604	4.41264	4.91789	3.94237	6.18916	0.505254	2.24679	-	Metalloendoproteinase 1
c94048_g1	1	0	0	0	0	0.925999	1.66448	1.74416	0.5	0	0.463	1.70432	-0.5	1.24132	-	-
c114835_g1	0	0	3.14893	0.333424	0	0	0	0	0	1.74118	0	0	1.74118	0	-	-
c58057_g2	1.10434	1.35614	0	0.250962	0	0	0.505891	0.765535	1.23024	0.125481	0	0.635713	-1.10476	0.635713	Y46G5A.4	Putative U5 small nuclear ribonucleoprotein 200 kDa helicase
c110048_g1	1.5509	1.92979	0	0	0	0	0	0	1.74035	0	0	0	-1.74035	0	-	-
c113465_g1	0	0	0	0	0	0	2.37573	1.10434	0	0	0	1.74004	0	1.74004	-	-
c67300_g1	1.18269	1.78241	0	0	0	0.333424	0.847997	0	1.48255	0	0.166712	0.423998	-1.48255	0.257287	DOF5.4	Dof zinc finger protein DOF5.4
c25465_g1	0	0.0976108	0	1.26303	0.903038	1.58496	0	0.176323	0.0488054	0.631517	1.244	0.0881614	0.582712	-1.15584	-	-
c60002_g2	1.74846	0.545968	1.04264	1.28688	0.933573	0.613532	2.15381	2.90497	1.14721	1.16476	0.773552	2.52939	0.0175479	1.75583	-	-
c68642_g1	1.37851	0.641546	2.07724	1.46467	2.12433	1.68257	1.15704	0.695994	1.01003	1.77096	1.90345	0.926519	0.760927	-0.976932	-	-
c100597_g1	2.44361	1.65535	1.98914	1.1177	2.13422	2.33342	0	0	2.04948	1.55342	2.23382	0	-0.496062	-2.23382	-	-
c75730_g2	3.62535	1.72313	2.96273	2.94601	1.79847	3.62831	1.23494	1.27668	2.67424	2.95437	2.71339	1.25581	0.280134	-1.45758	GGH2	Gamma-glutamyl hydrolase
c81601_g2	8.0503	8.05547	4.50474	5.84347	8.43323	8.02763	7.35248	6.82403	8.05288	5.17411	8.23043	7.08825	-2.87877	-1.14218	HSC-2	Heat shock cognate 70 kDa protein 2
c87187_g1	2.30743	2.83592	0	0	1.62761	0.0426443	0	0	2.57168	0	0.835126	0	-2.57168	-0.835126	-	Transposon TX1 uncharacterized 149 kDa protein
c92424_g1	1.37295	0.925999	0.963474	1.76553	2.08746	1.29866	0.344828	0	1.14948	1.3645	1.69306	0.172414	0.215029	-1.52065	-	-
c66022_g1	5.43962	5.44195	1.25701	1.87184	5.68061	5.39163	2.9542	3.83592	5.44079	1.56443	5.53612	3.39506	-3.87636	-2.14106	HOP1	Heat shock protein STI
c91271_g1	0.505891	0	1.53605	0.85599	1.22651	0.356144	0	0	0.252945	1.19602	0.791326	0	0.943076	-0.791326	-	-
c5608_g2	1.95233	0.748461	1.66903	2.46728	2.24184	2.07039	0	2.28096	1.3504	2.06815	2.15611	1.14048	0.717756	-1.01564	-	-
c14947_g2	1.22651	1.24489	0.933573	0.189034	0	0	2.04614	0.0703893	1.2357	0.561303	0	1.05827	-0.674395	1.05827	-	-
c39683_g1	0.464668	0	4.99005	3.78555	0	1.36737	3.13258	3.08236	0.232334	4.3878	0.683686	3.10747	4.15546	2.42378	-	-
c53454_g1	0	0	3.45812	0.823749	0	0	0.0703893	0.748461	0	2.14093	0	0.409425	2.14093	0.409425	-	-
c75519_g1	0.4743	0.391204	2.084	4.97514	1.64037	0	5.56347	5.73325	0.432752	3.52957	0.820183	5.64836	3.09682	4.82818	PUB23	E3 ubiquitin-protein ligase PUB23
c18441_g1	1.63691	0	0	1.1177	0	0	1.13093	1.81147	0.818457	0.558848	0	1.4712	-0.25961	1.4712	-	-
c103545_g1	2.19219	0	0	0	0	0	1.26903	0	1.0961	0	0	0.634517	-1.0961	0.634517	-	-
c57329_g1	2.19219	0	0	0	0	0	1.26903	0	1.0961	0	0	0.634517	-1.0961	0.634517	-	-
c36757_g2	2.19219	0	0	0	0	0	1.26903	0	1.0961	0	0	0.634517	-1.0961	0.634517	-	-
c81562_g1	0	0	0	0	0	0	1.99639	1.46467	0	0	0	1.73053	0	1.73053	-	-
c50245_g1	1.58797	1.18282	3.03695	2.57698	2.39988	1.72899	1.97911	1.53519	1.38539	2.80697	2.06443	1.75715	1.42157	-0.307282	-	-
c101018_g1	0.871844	0	0	0	0	0	0	2.58496	0.435922	0	0	1.29248	-0.435922	1.29248	-	-
c84505_g9	0	0	2.48285	1.69153	0.495695	0	0.31034	0.903038	0	2.08719	0.247848	0.606689	2.08719	0.358842	-	-
c68073_g4	2.10434	1.0635	2.39232	1.74846	2.31904	2.69153	0.765535	1.76129	1.58392	2.07039	2.50529	1.26341	0.48647	-1.24188	-	-
c62262_g1	0	0	0	0	0	0	2.35896	1.09761	0	0	0	1.72828	0	1.72828	TY3B-I	Transposon Ty3-I Gag-Pol polyprotein
c69314_g2	0	0	0	0	0	0	1.14385	2.31218	0	0	0	1.72802	0	1.72802	EDL3	EID1-like F-box protein 3
c82585_g13	1.17632	0.275007	0	1.57531	1.39506	0.286881	2.36457	2.89724	0.725665	0.787656	0.840972	2.63091	0.0619913	1.78993	-	-
c108156_g1	1.29866	0	2.22342	2.23879	0	1.26303	0.495695	0.475085	0.649329	2.2311	0.631517	0.48539	1.58178	-0.146127	-	-
c18799_g1	0	1.51602	0	0	2.51096	0	2.53605	1.91456	0.758008	0	1.25548	2.22531	-0.758008	0.969828	-	-
c8869_g1	4.96486	5.19928	2.60881	1.40054	4.79338	5.03034	0	0.214125	5.08207	2.00467	4.91186	0.107062	-3.0774	-4.80479	-	-
c95010_g1	5.86047	5.24184	4.28983	2.99458	4.79597	5.85375	1.15704	2.22033	5.55115	3.64221	5.32486	1.68869	-1.90895	-3.63617	-	-
c78450_g1	2.87422	0	2.16258	2.18528	0	1.98035	0	0	1.43711	2.17393	0.990174	0	0.736818	-0.990174	-	-
c82798_g3	0	0	2.36737	1.85997	0	0	0	0.773996	0	2.11367	0	0.386998	2.11367	0.386998	-	-
c66138_g1	0	0	3.40327	1.65992	0	0	0.887525	0.722466	0	2.5316	0	0.804996	2.5316	0.804996	-	-
c100238_g1	0	0	2.82985	0.62293	0	0	0	0	0	1.72639	0	0	1.72639	0	-	-
c87649_g1	0.641546	0.432959	1.93734	1.72247	0	1.8679	0.713696	0.286881	0.537253	1.82991	0.933948	0.500288	1.29265	-0.43366	-	-
c116105_g1	0	0	3.0018	1.33342	0	0.214125	0	1.09761	0	2.16761	0.107062	0.548805	2.16761	0.441743	-	-
c20530_g1	0	0	0	0.378512	0	0	1.90689	1.9222	0	0.189256	0	1.91454	0.189256	1.91454	-	-
c94824_g1	0.970854	0.765535	0	0	0	0	0	1.7137	0.868194	0	0	0.856848	-0.868194	0.856848	-	-
c101938_g1	0	0	2.19849	0	1.25096	0	0	0	0	1.09925	0.625481	0	1.09925	-0.625481	-	-
c6498_g1	0	0.238787	2.15381	1.99639	1.15704	0.879706	0.847997	1.65076	0.119393	2.0751	1.01837	1.24938	1.9557	0.231006	-	-
c57955_g1	0	0	0.992768	0	0	0	2.27798	2.1635	0	0.496384	0	2.22074	0.496384	2.22074	-	-
c12198_g1	1.63691	0	0	0	0	0	0	1.81147	0.818457	0	0	0.905736	-0.818457	0.905736	-	-
c58095_g1	2.08066	1.07039	0.9855	2.11437	1.54597	0.748461	2.67807	3.01257	1.57552	1.54993	1.14721	2.84532	-0.0255898	1.69811	-	-
c89550_g1	0	0	2.44361	0	0.704872	0.298658	0	0	0	1.2218	0.501765	0	1.2218	-0.501765	-	-
c62645_g1	2.12102	2.46728	1.58976	3.30012	3.0018	0.0565835	3.52356	3.28096	2.29415	2.44494	1.52919	3.40226	0.150796	1.87307	-	-
c93591_g1	4.95931	3.5741	5.87455	5.62877	5.30816	5.43296	5.59485	4.67186	4.2667	5.75166	5.37056	5.13335	1.48496	-0.237205	-	-
c26021_g1	0	0.0143553	3.09592	0	0.879706	0.0565835	0	0.575312	0.00717765	1.54796	0.468145	0.287656	1.54078	-0.180488	-	-
c75145_g3	1.87613	0	1.49836	1.79507	0	2.02501	0	0	0.938063	1.64671	1.0125	0	0.708652	-1.0125	-	-
c71802_g1	1.22651	1.61353	3.80735	1.21412	2.08406	1.21412	1.3505	0.687061	1.42002	2.51074	1.64909	1.01878	1.09072	-0.630316	-	-
c61462_g1	0.85155	0	0	3.03958	1.26783	0	2.64703	4.24886	0.425775	1.51979	0.633914	3.44795	1.09401	2.81403	-	-
c78051_g10	0	3.0443	0	0	3.41697	0	1.90161	1.91046	1.52215	0	1.70849	1.90604	-1.52215	0.19755	-	-
c52659_g1	1.87184	0.526069	1.70487	0.765535	0	1.07039	2.19535	2.38681	1.19896	1.2352	0.535195	2.29108	0.0362471	1.75588	-	-
c59083_g3	2.65764	2.28096	1.20163	2.16672	0	1.38957	1.15056	2.10769	2.4693	1.68417	0.694783	1.62912	-0.785124	0.93434	-	-
c108693_g1	0	1.66903	0	0	0	0	0	1.76977	0.834513	0	0	0.884886	-0.834513	0.884886	-	-
c34427_g1	1.08406	0.879706	0.799087	2.72901	0	0	3.15866	1.84398	0.981885	1.76405	0	2.50132	0.782163	2.50132	PDR1	Pleiotropic drug resistance protein 1
c56450_g2	1.97453	1.76977	2.27798	2.04264	2.91839	0	0.0565835	0	1.87215	2.16031	1.45919	0.0282918	0.288164	-1.4309	-	-
c102919_g1	0.137504	0	0	0	1.51096	2.0635	0	0	0.0687518	0	1.78723	0	-0.0687518	-1.78723	-	-
c83398_g7	0	0	0.941106	2.4957	0	0	0	0	0	1.7184	0	0	1.7184	0	-	-
c67566_g4	0.321928	0.378512	2.61353	1.37295	0	0.15056	0	0	0.35022	1.99324	0.0752798	0	1.64302	-0.0752798	-	-
c8649_g1	0	0.895303	3.22651	2.76341	2.46205	1.69153	3.18428	2.62761	0.447651	2.99496	2.07679	2.90594	2.54731	0.82915	-	-
c16583_g1	0	0	0	0	0	0	0.765535	2.66903	0	0	0	1.71728	0	1.71728	-	-
c58637_g1	2.44095	1.53605	3.61117	3.24336	2.25701	2.11437	2.35614	1.45943	1.9885	3.42727	2.18569	1.90779	1.43877	-0.277901	ERF118	Ethylene-responsive transcription factor ERF118
c83369_g1	0	0	1.70487	0.963474	0	0.847997	0.0840643	0	0	1.33417	0.423998	0.0420321	1.33417	-0.381966	-	-
c92682_g1	2.76553	2.18269	0	0.62293	2.27501	1.48027	1.14405	1.71809	2.47411	0.311465	1.87764	1.43107	-2.16265	-0.446569	-	-
c109758_g1	1.04963	1.1635	4.2854	4.70653	2.28688	2.51349	4.26003	3.88947	1.10656	4.49597	2.40019	4.07475	3.3894	1.67456	-	-
c41776_g1	0	0	3.09424	1.56071	0	0	1.22651	0	0	2.32748	0	0.613254	2.32748	0.613254	-	-
c54157_g1	0	0	2.79286	1.40054	0	0	0.765535	0	0	2.0967	0	0.382767	2.0967	0.382767	-	-
c33207_g1	0	0.847997	1.76553	1.56071	0	0.948601	0	0	0.423998	1.66312	0.4743	0	1.23913	-0.4743	-	-
c108124_g1	2.02857	1.81967	0	0.739848	3.29278	0.111031	1.62293	2.09761	1.92412	0.369924	1.70191	1.86027	-1.55419	0.158364	-	-
c50096_g1	0	0	1.88362	0	1.54102	0	0	0	0	0.94181	0.77051	0	0.94181	-0.77051	-	-
c64499_g3	1.1635	1.67807	0	0.83996	0.831877	0.163499	2.24184	0.176323	1.42079	0.41998	0.497688	1.20908	-1.00081	0.711393	-	-
c95882_g1	0	0	0	0	0	0	1.90304	1.52105	0	0	0	1.71204	0	1.71204	-	-
c98732_g1	2.20163	1.80323	1.5008	0.722466	2.46467	3.61235	0.871844	0	2.00243	1.11163	3.03851	0.435922	-0.890796	-2.60259	-	-
c14267_g1	0.298658	0	2.33056	0.659925	0	0.731183	0	0	0.149329	1.49524	0.365592	0	1.34591	-0.365592	-	-
c78383_g9	2.17313	3.51602	0	0	3.40871	2.29572	2.07039	1.36737	2.84457	0	2.85222	1.71888	-2.84457	-1.13334	ACO3	1-aminocyclopropane-1-carboxylate oxidase homolog
c74219_g7	0	0.713696	0.641546	2.21723	1.27501	0	0	0	0.356848	1.42939	0.637504	0	1.07254	-0.637504	-	-
c66067_g1	0.505891	2.30159	3.09424	3.3147	0	0.799087	4.70543	3.11437	1.40374	3.20447	0.399544	3.9099	1.80073	3.51035	GLR2.8	Glutamate receptor 2.8
c46997_g1	0.641546	0.201634	3.96347	2.41414	0.31034	0.695994	2.11437	1.0072	0.42159	3.1888	0.503167	1.56078	2.76721	1.05761	-	-
c59756_g1	2.61914	2.89013	5.9431	6.52277	2.40522	2.45491	7.68312	7.55276	2.75464	6.23294	2.43006	7.61794	3.4783	5.18787	-	Auxin-induced protein 6B
c78426_g1	5.56499	4.67056	3.85922	4.75263	4.74735	5.94384	2.64176	3.00947	5.11777	4.30593	5.3456	2.82561	-0.811846	-2.51998	-	Histone H4
c99140_g1	0	0	1.79077	0.941106	0	0.910733	0	0.226509	0	1.36594	0.455366	0.113254	1.36594	-0.342112	-	-
c83037_g1	2.21101	1.13093	0	0.871844	1.93357	0.201634	2.28983	0.790772	1.67097	0.435922	1.0676	1.5403	-1.23505	0.4727	-	-
c31007_g1	0.250962	1.7866	1.69153	2.48543	0.941106	0	3.55459	2.94111	1.01878	2.08848	0.470553	3.24785	1.0697	2.77729	-	-
c106510_g1	0	0	2.52607	1	0	0	0	0.111031	0	1.76303	0	0.0555157	1.76303	0.0555157	-	-
c73864_g1	4.5008	4.50462	2.81967	4.41278	4.97499	4.64097	5.8339	5.42324	4.50271	3.61622	4.80798	5.62857	-0.886486	0.820594	PDX12	Probable pyridoxal biosynthesis protein PDX1.2
c86096_g2	1.38957	1.37295	0	1.70929	0	0.432959	0.9855	1.80735	1.38126	0.854645	0.21648	1.39643	-0.526614	1.17995	At4g27290	G-type lectin S-receptor-like serine/threonine-protein kinase At4g27290
c75836_g1	1.39105	2.61325	2.63533	4.04652	2.82133	0.839033	4.99333	4.75762	2.00215	3.34092	1.83018	4.87547	1.33877	3.04529	-	-
c55511_g2	0.948601	0.526069	2.09085	1.48027	1.31615	0	0	0	0.737335	1.78556	0.658073	0	1.04822	-0.658073	-	-
c28646_g1	0	0	1.89918	1.46989	0	0.0426443	0	0	0	1.68453	0.0213222	0	1.68453	-0.0213222	-	-
c48160_g1	0	0.584963	0	0.526069	0	0	1.18903	2.1635	0.292481	0.263034	0	1.67627	-0.0294468	1.67627	-	-
c34855_g1	0	0	1.40054	0	2.01078	0	0	0	0	0.700269	1.00539	0	0.700269	-1.00539	-	-
c63427_g1	2.46205	1.41143	1.0072	0	1.57046	1.76977	1.69599	2.18903	1.93674	0.503598	1.67012	1.94251	-1.43314	0.272396	-	-
c76334_g4	2.29572	1.60407	0	0	1.79077	0.389567	0	1.69153	1.9499	0	1.09017	0.845767	-1.9499	-0.244402	-	-
c76256_g2	2.01792	2.95791	0.505891	0.575312	0	1.37295	0	0.887525	2.48792	0.540602	0.686476	0.443763	-1.94732	-0.242713	-	-
c65866_g2	1.36737	2.16027	1.93357	1.64155	2.08066	0.536053	3.15704	2.91456	1.76382	1.78756	1.30836	3.0358	0.0237364	1.72745	-	-
c101781_g1	1.51096	0	1.80735	0	0	3.11103	0	0	0.755481	0.903677	1.55552	0	0.148197	-1.55552	-	-
c58202_g1	3.37016	3.96532	0.536053	1.60407	3.5656	2.16672	2.02148	1.9222	3.66774	1.07006	2.86616	1.97184	-2.59768	-0.894318	-	-
c83207_g6	0.881285	1.76391	0.95266	1.10306	1.18064	0.680881	2.34459	2.3341	1.3226	1.02786	0.930759	2.33935	-0.294739	1.40859	PIF3	Transcription factor PIF3
c85663_g9	1.45943	2.29572	0	0	1.12433	1.31034	1.03562	1.04963	1.87758	0	1.21733	1.04263	-1.87758	-0.174707	-	-
c80327_g2	0.925999	0	0.641546	2.21723	2.86196	0.83996	0	2.23266	0.463	1.42939	1.85096	1.11633	0.966389	-0.734627	-	-
c108215_g1	2.14731	1.9486	1.87971	1.91839	2.13422	2.48543	0.189034	0.731183	2.04795	1.89905	2.30982	0.460109	-0.148908	-1.84972	-	-
c63630_g1	0	0	2.12433	2.48543	0	0	1.08406	0.124328	0	2.30488	0	0.604196	2.30488	0.604196	-	-
c69634_g2	3.70044	2.43296	1.27501	0.704872	4.00899	3.5741	0	0.0285692	3.0667	0.98994	3.79155	0.0142846	-2.07676	-3.77726	HST	Shikimate O-hydroxycinnamoyltransferase
c110006_g1	0.201634	1.31615	0	1.04264	2.46467	1.41143	0	0	0.75889	0.521322	1.93805	0	-0.237568	-1.93805	-	-
c78642_g4	0	0	0	0	0.632268	0.238787	2.01436	2.25701	0	0	0.435528	2.13568	0	1.70016	-	-
c61604_g2	0	0	2.57773	1.94486	0	0	0.298658	0.823749	0	2.26129	0	0.561204	2.26129	0.561204	-	-
c95229_g1	0	0	0.0703893	0.863938	1.63227	0.831877	0	0	0	0.467164	1.23207	0	0.467164	-1.23207	-	-
c10805_g2	0	0	0.163499	1.54597	1.74416	0	0	0.0565835	0	0.854734	0.872081	0.0282918	0.854734	-0.843789	-	Retrovirus-related Pol polyprotein from transposon TNT 1-94
c96993_g1	0	0	1.93734	1.45943	0	0	0	0	0	1.69839	0	0	1.69839	0	-	-
c97823_g1	0.704872	1.81967	0.422233	1.52607	2.03562	1.93734	0	0	1.26227	0.974151	1.98648	0	-0.288119	-1.98648	-	-
c64447_g3	0	0	0.333424	0	0	0	0.815575	2.91456	0	0.166712	0	1.86507	0.166712	1.86507	-	-
c98989_g1	0	0	3.62644	1.53107	0	0	0.333424	1.42761	0	2.57875	0	0.880515	2.57875	0.880515	-	-
c113819_g1	0	0	2.51602	0.879706	0	0	0	0	0	1.69786	0	0	1.69786	0	-	-
c20867_g1	1.54102	0	0	1.73985	0.485427	0	2.30159	1.77821	0.77051	0.869924	0.242713	2.0399	0.0994145	1.79718	-	-
c25959_g1	0	0	2.53605	1.54597	0	0	0.687061	0	0	2.04101	0	0.34353	2.04101	0.34353	-	-
c81873_g2	1.54597	1.74416	0	0	0.925999	0.584963	0.62293	0.992768	1.64506	0	0.755481	0.807849	-1.64506	0.0523684	R1A-4	Putative late blight resistance protein homolog R1A-4
c115073_g1	0	0	2.17313	0	1.22033	0	0	0	0	1.08656	0.610165	0	1.08656	-0.610165	-	-
c66983_g3	0	0.650765	1.79494	1.29278	0	0.956057	0	0	0.325382	1.54386	0.478028	0	1.21848	-0.478028	TUBB5	Tubulin beta-5 chain
c101678_g1	1.66448	0.879706	0	0	0	0	0	0.847997	1.27209	0	0	0.423998	-1.27209	0.423998	-	-
c82016_g1	2	1.73552	1.18269	1.12433	2.53605	1.84398	3.02503	3.31759	1.86776	1.15351	2.19002	3.17131	-0.714251	0.981293	NPF1.2	Probable peptide transporter At1g52190
c40823_g1	2.51349	0.495695	4.12184	3.11103	3.35755	1.61353	3.10601	2.69822	1.50459	3.61644	2.48554	2.90212	2.11184	0.416574	-	-
c70382_g3	0	0	1.64616	1.74416	0	0	0	0	0	1.69516	0	0	1.69516	0	-	-
c98204_g1	0	0	0.584963	0	2.80529	0	0	0	0	0.292481	1.40265	0	0.292481	-1.40265	-	-
c11153_g1	0.238787	0.0285692	2.27202	1.07724	0.505891	0.124328	0.321928	0	0.133678	1.67463	0.31511	0.160964	1.54096	-0.154145	-	-
c43211_g1	0	0	3.10936	0.505891	0	0	0.226509	0	0	1.80763	0	0.113254	1.80763	0.113254	-	-
c77577_g1	5.10415	2.38723	3.45688	2.92201	2.67182	5.43926	1.7232	1.88733	3.74569	3.18945	4.05554	1.80527	-0.556239	-2.25027	NFYA7	Nuclear transcription factor Y subunit A-7
c98650_g1	0	0.400538	0	0	0	0	1.1635	1.82375	0.200269	0	0	1.49362	-0.200269	1.49362	-	-
c102386_g1	0	0	0	0	0	0	1.32769	2.06005	0	0	0	1.69387	0	1.69387	-	-
c60670_g2	0	2.58736	0	0	2.62293	0	1.7137	1.70929	1.29368	0	1.31147	1.71149	-1.29368	0.400028	-	-
c63715_g1	0	0	0.660964	1.73607	0	0	4.01636	1.76753	0	1.19852	0	2.89194	1.19852	2.89194	-	-
c75169_g3	0.475085	0.275007	1.64155	1.44361	0.389567	1.19535	0	0.536053	0.375046	1.54258	0.792457	0.268026	1.16753	-0.524431	-	-
c50899_g1	2.15704	0	2.57531	1.81967	0	1.14405	0	0	1.07852	2.19749	0.572023	0	1.11897	-0.572023	-	-
c77793_g4	1.19535	2.31034	0	0	0	0.124328	0	0	1.75284	0	0.0621641	0	-1.75284	-0.0621641	-	-
c86698_g1	1.54454	1.85943	0.79639	1.36385	2.2405	2.47265	0	0.0881614	1.70198	1.08012	2.35658	0.0440807	-0.621862	-2.3125	KIN12A	Kinesin-like protein KIN12A
c79475_g1	1.94763	1.36775	3.169	4.94555	2.30886	0.144493	5.28384	5.34986	1.65769	4.05727	1.22668	5.31685	2.39959	4.09017	CML31	Probable calcium-binding protein CML31
c78009_g1	0.5355	0.137142	0.374776	1.52514	0.718394	0	2.60561	2.72074	0.336321	0.949958	0.359197	2.66317	0.613637	2.30397	At4g34320	UPF0496 protein At4g34320
c75486_g7	0	0	0.526069	0.790772	0	0	2.93168	1.76553	0	0.65842	0	2.34861	0.65842	2.34861	-	-
c67350_g1	4.35403	3.78241	4.21878	5.28503	4.46989	3.61941	6.28707	6.54982	4.06822	4.75191	4.04465	6.41844	0.683688	2.3738	-	-
c83969_g3	0	0	0	1.98914	0	0	3.21878	2.15056	0	0.99457	0	2.68467	0.99457	2.68467	-	-
c79033_g4	2.40599	1.20163	2.11437	2.1635	2.6017	2.01078	1.90304	0	1.80381	2.13893	2.30624	0.951519	0.33512	-1.35472	-	-
c103081_g1	0.0285692	0	1.79077	1.11103	0.505891	0	0	0	0.0142846	1.4509	0.252945	0	1.43662	-0.252945	-	-
c28482_g1	0	0	2.15994	1.78687	0	0	0.569243	0	0	1.9734	0	0.284622	1.9734	0.284622	At1g65750	Putative ribonuclease H protein At1g65750
c109167_g1	0	0.454176	0	0	2.14405	1.68706	0	0	0.227088	0	1.91555	0	-0.227088	-1.91555	-	-
c21095_g1	1.46989	2.52857	0	0	2.01436	1.79494	1.69153	1.4957	1.99923	0	1.90465	1.59361	-1.99923	-0.311031	-	-
c82148_g8	0	0	0	1.04264	2.33342	0	0	0	0	0.521322	1.16671	0	0.521322	-1.16671	-	-
c79763_g1	4.56071	4.57894	3.0018	4.43763	4.88069	4.53356	5.72137	5.36772	4.56983	3.71971	4.70712	5.54455	-0.850112	0.837422	Gpr107	Protein GPR107
c105737_g1	0	0	2.03562	1.33914	0	0	0	0	0	1.68738	0	0	1.68738	0	-	-
c83453_g9	0	2.43296	0	0	3.0054	0	3.13093	0.815575	1.21648	0	1.5027	1.97325	-1.21648	0.470553	-	-
c87345_g1	0.250962	1.04963	4.29278	2.52857	1.63691	0.189034	1.32769	2.64616	0.650296	3.41068	0.912974	1.98693	2.76038	1.07395	-	-
c69632_g1	2.49313	1.15704	3.18745	3.36877	3.0036	2.28983	2.92029	1.90689	1.82509	3.27811	2.64672	2.41359	1.45302	-0.233126	AUX22	Auxin-induced protein AUX22
c62870_g5	0.505891	0	0	0	0.137504	0	2.0036	1	0.252945	0	0.0687518	1.5018	-0.252945	1.43305	-	-
c72991_g14	0.275007	0.807355	0	0	0.887525	0.555816	1.70044	2.0321	0.541181	0	0.721671	1.86627	-0.541181	1.1446	-	-
c5232_g1	0	0	2.71809	1.48543	0	0	0.0840643	0.748461	0	2.10176	0	0.416263	2.10176	0.416263	-	-
c97858_g1	0	0	0	0	0	0	1.87971	1.49057	0	0	0	1.68514	0	1.68514	-	-
c64369_g4	0	1.07724	1	2.33342	0	0	2.94298	2.68257	0.538621	1.66671	0	2.81278	1.12809	2.81278	-	-
c116831_g1	0.137504	0	1.85599	0	0	1.65076	0	0	0.0687518	0.927995	0.825382	0	0.859243	-0.825382	-	-
c99846_g1	1.47508	0.782409	0	0	0	0	0	1.11103	1.12875	0	0	0.555516	-1.12875	0.555516	-	-
c14379_g2	1.67807	2.35614	2.85	1.92979	2.16672	2.19535	0.641546	1.09761	2.01711	2.3899	2.18103	0.869578	0.372787	-1.31145	CAD1	Probable cinnamyl alcohol dehydrogenase 1
c108558_g1	2.48285	1.69153	1.02857	1.63691	0.594549	0	0.978196	1.47508	2.08719	1.33274	0.297274	1.22664	-0.754449	0.929366	-	-
c53016_g2	1.43296	1.22651	2.15056	0.333424	1.19535	2.34767	0	0	1.32973	1.24199	1.77151	0	-0.0877423	-1.77151	At5g02930	Putative F-box/LRR-repeat protein At5g02930
c43428_g1	0	0	0.378512	2.16027	0	1.15056	0	0.321928	0	1.26939	0.57528	0.160964	1.26939	-0.414316	-	-
c49395_g1	0	0	2.07382	1.09085	0	0.536053	0	0.333424	0	1.58234	0.268026	0.166712	1.58234	-0.101315	-	-
c39601_g1	0	0	1.85599	0	1.51096	0	0	0	0	0.927995	0.755481	0	0.927995	-0.755481	-	-
c6755_g1	0	0	1.5008	0.722466	0.464668	0.678072	0	0	0	1.11163	0.57137	0	1.11163	-0.57137	At4g14600	Bet1-like protein At4g14600
c77875_g6	0	0	0	0	2.46989	0.895303	0	0	0	0	1.68259	0	0	-1.68259	-	-
c76816_g7	0	0	1.65076	1.7137	0	0	0	0	0	1.68223	0	0	1.68223	0	-	-
c27428_g1	0.695994	0.807355	0.992768	0	1.8679	2.14405	0	0.137504	0.751674	0.496384	2.00597	0.0687518	-0.25529	-1.93722	-	-
c35757_g2	1.62761	1.19535	0.526069	1.29278	0.389567	1.22651	1.22033	2.75489	1.41148	0.909425	0.808038	1.98761	-0.502052	1.17957	-	-
c62042_g1	3.51979	4.84649	3.1635	3.76553	5.73254	3.61589	5.8632	5.41109	4.18314	3.46452	4.67421	5.63714	-0.718627	0.962927	-	-
c58887_g1	2.58696	2.47112	0.590074	1.47243	2.13143	1.90208	2.25231	2.14873	2.52904	1.03125	2.01675	2.20052	-1.49779	0.183766	-	-
c58576_g1	0	0	3.14893	1.26303	0	0	1.0072	0.0426443	0	2.20598	0	0.52492	2.20598	0.52492	-	-
c82032_g6	0	0	2.54597	0	0.815575	0	0	0	0	1.27298	0.407788	0	1.27298	-0.407788	-	-
c59904_g2	0	0.344828	0	1.70487	0.0565835	1.94486	0	0	0.172414	0.852436	1.00072	0	0.680022	-1.00072	PER12	Peroxidase 12
c48686_g1	0	1.66096	0	0	1.5769	0	1.8574	1.41998	0.830482	0	0.788451	1.63869	-0.830482	0.850237	-	-
c74614_g3	0	0	1.27501	2.58496	0	0	4.26828	2.95233	0	1.92998	0	3.61031	1.92998	3.61031	GT6	UDP-glucose flavonoid 3-O-glucosyltransferase 6
c85918_g1	0	0	2.73552	1.35614	0.739848	0	0.485427	0.9855	0	2.04583	0.369924	0.735464	2.04583	0.36554	-	-
c5849_g1	0.678072	0.0565835	4.26078	2.49057	0.948601	1.18903	2.14731	2.64847	0.367328	3.37567	1.06882	2.39789	3.00835	1.32907	-	-
c22703_g1	1.1635	0	0	0	0	0	1.24489	0.948601	0.581749	0	0	1.09674	-0.581749	1.09674	-	-
c49901_g1	0	0	0.887525	1.8679	0	1.21412	0.613532	0	0	1.37771	0.607062	0.306766	1.37771	-0.300297	-	Blue copper protein
c97278_g1	0	0	0	0	0	0	2.14078	1.21412	0	0	0	1.67745	0	1.67745	-	-
c78981_g1	5.12681	5.0954	4.91017	5.461	3.25627	3.33217	5.0209	5.07118	5.11111	5.18558	3.29422	5.04604	0.0744744	1.75182	-	-
c114964_g1	1.42761	0.226509	1.14405	1.26303	2.30743	0.321928	0	0.0285692	0.827057	1.20354	1.31468	0.0142846	0.376483	-1.30039	-	-
c65801_g2	0	0.569764	0	0	0.796522	0	1.74911	1.83133	0.284882	0	0.398261	1.79022	-0.284882	1.39196	-	-
c21689_g1	2.74846	2.73552	3.15218	2.81558	2.91839	2.45154	1.76129	0.739848	2.74199	2.98388	2.68496	1.25057	0.241888	-1.4344	-	-
c46930_g1	0	0	1.90689	1.69599	0	0	0.250962	0	0	1.80144	0	0.125481	1.80144	0.125481	-	-
c26400_g1	0	0	2.27798	0.454176	1.33342	0	0	0.713696	0	1.36608	0.666712	0.356848	1.36608	-0.309864	-	-
c62957_g1	0	0	0.411426	1.1375	1.28688	0.516015	0	0	0	0.774465	0.901448	0	0.774465	-0.901448	-	-
c86236_g3	1.39506	1.60407	0	0.189034	1.59932	0.632268	1.3505	1.42223	1.49957	0.0945169	1.11579	1.38637	-1.40505	0.270572	-	-
c32036_g2	0	0	2.51096	0.83996	0	0	0	0	0	1.67546	0	0	1.67546	0	-	-
c64750_g1	0.111141	0	0.0587743	1.06361	0	0	2.71877	1.64327	0.0555706	0.561193	0	2.18102	0.505623	2.18102	NAC100	NAC domain-containing protein 100
c44328_g1	0.854645	2.61094	0	0.0687518	0.964895	1.21246	1.14143	0.98983	1.73279	0.0343759	1.08868	1.06563	-1.69842	-0.0230497	-	-
c93554_g1	0	0	0	0	0	0	1.63691	1.7137	0	0	0	1.67531	0	1.67531	-	-
c102183_g1	0.565597	0	2.1177	1.37851	0.903038	1.25096	1.13093	0.604071	0.282799	1.7481	1.077	0.867501	1.4653	-0.209499	-	-
c66504_g1	0	0	1.28688	1.18269	0.62293	0.432959	0.176323	0	0	1.23479	0.527945	0.0881614	1.23479	-0.439783	-	-
c64619_g1	0.505891	0	2.33056	1.22033	0.963474	0	0	0.659925	0.252945	1.77544	0.481737	0.329962	1.5225	-0.151775	-	-
c89199_g1	0.0426443	0.0565835	1.32769	0	1.16993	0.963474	0	0.0143553	0.0496139	0.663844	1.0667	0.00717765	0.61423	-1.05952	-	-
c106025_g1	1.40599	1.94111	0	0	0	0	0	0	1.67355	0	0	0	-1.67355	0	-	-
c97480_g1	0	0	1.49057	1.85599	0	0	0	0	0	1.67328	0	0	1.67328	0	-	-
c31856_g1	0	0	3.9364	0.970854	0	0	1.56071	0	0	2.45363	0	0.780357	2.45363	0.780357	-	-
c67399_g3	0	0	2.15056	0	1.19535	0	0	0	0	1.07528	0.597674	0	1.07528	-0.597674	-	-
c29926_g1	0.344828	1.46467	0.0703893	0	0.632268	0	2.23879	0	0.904748	0.0351947	0.316134	1.11939	-0.869554	0.803259	-	-
c96096_g1	1.50589	0	1.53605	1.75275	1.96347	1.35614	1.75702	0	0.752945	1.6444	1.65981	0.878512	0.891455	-0.781297	-	-
c45348_g1	0	2.43296	0	0	0.963474	0	0	1.87578	1.21648	0	0.481737	0.93789	-1.21648	0.456153	-	-
c41437_g1	0.356144	1.47508	1.87184	2.29866	1.78241	1.20163	0.432959	1.54597	0.915614	2.08525	1.49202	0.989464	1.16964	-0.502557	-	-
c115702_g1	0	0	0	0.321928	0	0	1.88753	1.77821	0	0.160964	0	1.83287	0.160964	1.83287	-	-
c48221_g1	0	3.81762	1.23266	0.604071	3.852	0	2.04614	3.16832	1.90881	0.918366	1.926	2.60723	-0.990446	0.681232	-	-
c72257_g3	0	0	2.16027	1.18269	0	0	0	0	0	1.67148	0	0	1.67148	0	-	-
c37863_g1	1.69153	1.49057	0	0	0	0.0285692	0.189034	0	1.59105	0	0.0142846	0.0945169	-1.59105	0.0802323	-	-
c83493_g3	2.71801	0.742472	1.86586	2.20982	0.749602	2.98461	0.557708	0.449703	1.73024	2.03784	1.86711	0.503706	0.307602	-1.3634	-	-
c85208_g3	2.80655	0	1.50365	1.88522	0	2.75879	0	0	1.40328	1.69444	1.37939	0	0.291162	-1.37939	-	-
c60595_g1	2.60178	2.70188	2.94791	3.22255	2.6014	2.04555	4.68896	4.16478	2.65183	3.08523	2.32348	4.42687	0.433401	2.10339	-	-
c51760_g1	4.26379	3.31034	3.32625	4.0036	3.8846	4.47832	3.03914	1.73985	3.78706	3.66493	4.18146	2.38949	-0.122137	-1.79197	-	-
c60692_g1	0	0	1.93357	2.39506	0	0	3.61353	4.05398	0	2.16432	0	3.83376	2.16432	3.83376	-	-
c75975_g3	10.2843	8.47127	9.73827	9.23269	8.50597	10.3353	8.10375	7.61447	9.37779	9.48548	9.42061	7.85911	0.107687	-1.5615	-	Metallothionein-like protein type 2
c100811_g1	0	0	2.29572	1.48543	0	0	0.443607	0	0	1.89057	0	0.221803	1.89057	0.221803	-	-
c84122_g1	0.85599	0	0	0	0	0	1.29866	1.18269	0.427995	0	0	1.24068	-0.427995	1.24068	-	-
c78631_g6	0	0	3.70819	3.49442	0	0	1.84398	2.02148	0	3.6013	0	1.93273	3.6013	1.93273	-	-
c9985_g1	0	0	1.91073	0	2.57046	0.124328	1.26903	0	0	0.955366	1.3474	0.634517	0.955366	-0.712879	-	-
c86690_g2	0	0	2.73335	1.47508	0	0	0.298658	0.575312	0	2.10422	0	0.436985	2.10422	0.436985	-	-
c49231_g1	0.0143553	0	1.29866	0	1.03562	1.01436	0	0	0.00717765	0.649329	1.02499	0	0.642152	-1.02499	-	-
c62513_g2	0.613532	0	2.33056	1.43829	0.933573	0.526069	1.28096	0	0.306766	1.88443	0.729821	0.640478	1.57766	-0.0893426	-	-
c55135_g1	0.333424	1.12433	0	0	0.613532	0	0.992768	1.4957	0.728876	0	0.306766	1.24423	-0.728876	0.937466	-	-
c87723_g1	0	0	3.03914	2.52607	0	0	1.89918	0.333424	0	2.7826	0	1.1163	2.7826	1.1163	-	-
c38122_g1	2.17632	2	1.13093	1.37851	1.82782	1.69153	2.45154	2.73335	2.08816	1.25472	1.75968	2.59245	-0.83344	0.832771	-	-
c31188_g1	0	0	2.58015	1.83592	0	0	1.08406	0	0	2.20803	0	0.542032	2.20803	0.542032	-	-
c80209_g10	1.19535	0	0	0	0	0.124328	0.275007	1.9855	0.597674	0	0.0621641	1.13025	-0.597674	1.06809	-	-
c41286_g1	9.29131	8.24779	8.13484	8.55704	8.55532	9.53177	6.77109	7.13771	8.76955	8.34594	9.04354	6.9544	-0.423607	-2.08914	-	-
c77678_g6	3.73951	3.64195	0.297274	2.10182	4.25356	2.37951	2.63626	2.34377	3.69073	1.19955	3.31653	2.49001	-2.49118	-0.82652	-	-
c106893_g1	0	0	2.42492	0.903038	0	0	0	0	0	1.66398	0	0	1.66398	0	-	-
c101235_g1	0	0	0	0	0	0	1.36737	1.95977	0	0	0	1.66357	0	1.66357	-	-
c63347_g1	0.275007	0.485427	1.9782	1.1635	1.23266	0	0	0.286881	0.380217	1.57085	0.61633	0.143441	1.19063	-0.47289	-	-
c75919_g3	0	0	1.64155	2.73118	1.27501	0	2.32193	0	0	2.18636	0.637504	1.16096	2.18636	0.523461	-	-
c7009_g1	1.13093	1.18269	0	0	0	0.263034	0	1.27501	1.15681	0	0.131517	0.637504	-1.15681	0.505986	-	-
c83884_g11	0	0	2.96901	0.356144	0	0	0	0	0	1.66258	0	0	1.66258	0	-	-
c55494_g1	4.38492	5.7804	3.22684	2.33225	6.22301	5.26577	4.8102	5.3973	5.08266	2.77954	5.74439	5.10375	-2.30312	-0.640643	HSP22.0	22.0 kDa class IV heat shock protein
c87454_g1	0	0.0840643	0.669027	1.9222	1.30451	0.604071	0	1.09085	0.0420321	1.29561	0.954291	0.545427	1.25358	-0.408864	-	-
c76172_g6	0.566813	1.11308	0.609273	0.588512	1.10935	0.438715	2.13591	2.25469	0.839948	0.598892	0.774033	2.1953	-0.241055	1.42126	-	Retrovirus-related Pol polyprotein from transposon TNT 1-94
c65978_g1	4.60819	5.13369	4.3754	3.93899	4.52085	4.93126	5.67915	5.66852	4.87094	4.15719	4.72606	5.67384	-0.713747	0.947783	-	Remorin
c92689_g1	0.0703893	0.443607	0	0	1.89142	1.94486	0	0	0.256998	0	1.91814	0	-0.256998	-1.91814	-	-
c76700_g1	0	0	4.58676	3.64386	0	0	2.30159	2.60881	0	4.11531	0	2.4552	4.11531	2.4552	-	-
c50402_g1	0	0	0	0	0	0	2.29866	1.02148	0	0	0	1.66007	0	1.66007	-	-
c86335_g2	2.42223	0.411426	1.05658	1.75702	2.22959	2.02857	0.918386	0	1.41683	1.4068	2.12908	0.459193	-0.0100262	-1.66989	LAC11	Laccase-11
c115026_g1	0	0	2.02857	0.226509	1.0635	0	0	0	0	1.12754	0.531751	0	1.12754	-0.531751	-	-
c48812_g1	0	0	2.22033	1.67356	0	0	0	0.575312	0	1.94694	0	0.287656	1.94694	0.287656	-	-
c48000_g1	0	0	2.63227	1.5656	0	0	0.879706	0	0	2.09893	0	0.439853	2.09893	0.439853	-	-
c97496_g1	0	0	0	0	0	0	0.85599	2.46205	0	0	0	1.65902	0	1.65902	-	-
c112441_g1	2.84197	2.73335	0.748461	1.73118	2.854	2.4957	2.70044	2.86987	2.78766	1.23982	2.67485	2.78516	-1.54784	0.11031	-	-
c44191_g1	0.678072	0	1.98185	0	2.01078	0	0	0	0.339036	0.990926	1.00539	0	0.65189	-1.00539	-	-
c63999_g1	3.71589	3.9607	2.59932	2.47508	3.92695	3.64962	1.19535	0.464668	3.8383	2.5372	3.78828	0.830008	-1.30109	-2.95827	-	-
c39123_g3	2.24184	1.5509	1.87578	2.11437	1.84398	2.88166	0	1.60881	1.89637	1.99507	2.36282	0.804405	0.0987031	-1.55842	-	-
c109597_g1	0.250962	0.0426443	1.97085	0	1.63691	0	0	0	0.146803	0.985427	0.818457	0	0.838624	-0.818457	-	-
c53847_g2	0	2.54597	0	0	1.08406	0	1.41684	0.432959	1.27298	0	0.542032	0.9249	-1.27298	0.382867	-	-
c70987_g11	0.659925	0	1.16993	1.22651	0.933573	0.641546	0	0	0.329962	1.19822	0.787559	0	0.868254	-0.787559	-	-
c88062_g1	0	0	2.33056	1.09085	0	0	0.111031	0	0	1.71071	0	0.0555157	1.71071	0.0555157	-	-
c62344_g1	0	0	1.87578	1.58496	0	0	0	0.15056	0	1.73037	0	0.0752798	1.73037	0.0752798	-	-
c25622_g1	0	0.565597	2.07724	0	1.11103	0.687061	0	0	0.282799	1.03862	0.899046	0	0.755823	-0.899046	-	-
c75570_g6	0	0.31034	0.201634	0.823749	0	0	1.52105	2.50335	0.15517	0.512692	0	2.0122	0.357522	2.0122	-	-
c10785_g1	1.32193	1.67356	5.41312	5.2292	2.70929	1.80735	4.37782	4.47703	1.49774	5.32116	2.25832	4.42742	3.82342	2.1691	At4g30650	UPF0057 membrane protein At4g30650
c22198_g1	0	0	0	0	0	0	1.58976	1.71809	0	0	0	1.65393	0	1.65393	-	-
c67115_g1	0.613532	0	0	0	0.344828	0	1.76977	1.26903	0.306766	0	0.172414	1.5194	-0.306766	1.34699	-	-
c85460_g3	0	0.356144	0	0	0.0976108	0	1.36177	1.68706	0.178072	0	0.0488054	1.52441	-0.178072	1.47561	-	-
c59202_g1	1.1177	1.62761	0	0.263034	0.678072	0.659925	0.85599	1.30451	1.37265	0.131517	0.668998	1.08025	-1.24113	0.411252	-	-
c77923_g7	0	0	1.96503	1.33924	0	0	0	0	0	1.65213	0	0	1.65213	0	-	-
c81976_g6	2.70708	2.5435	1.19535	1.852	2.73335	2.774	0	0	2.62529	1.52367	2.75368	0	-1.10162	-2.75368	-	-
c81563_g3	2.03914	0.0285692	6.27631	5.08831	2.30451	0.879706	4.83441	4.3427	1.03385	5.68231	1.59211	4.58855	4.64846	2.99644	-	-
c25448_g1	0	0	3.30305	0	0	0	0	0	0	1.65153	0	0	1.65153	0	-	-
c28969_g1	0	0	0	0	0	0	0.584963	2.71809	0	0	0	1.65153	0	1.65153	-	-
c39914_g1	0.584963	1.37851	0	1.33914	2.55336	1.87971	0	0.505891	0.981737	0.669569	2.21653	0.252945	-0.312168	-1.96359	-	-
c78883_g2	2.12433	0.594549	3.36457	2.98368	0.367371	2.08406	0.879706	1.89918	1.35944	3.17413	1.22572	1.38944	1.81469	0.163723	-	-
c50110_g1	0	0	0	0	0	0	1.31615	1.9855	0	0	0	1.65082	0	1.65082	-	-
c52533_g1	0	1.8679	0	0	0	0	0	1.43296	0.933948	0	0	0.71648	-0.933948	0.71648	Snw1	SNW domain-containing protein 1
c60024_g1	0	0	1.83188	1.03562	0	0.432959	0	0	0	1.43375	0.21648	0	1.43375	-0.21648	-	-
c75554_g3	1.09085	1.29866	0	0	0	0	0.910733	0	1.19476	0	0	0.455366	-1.19476	0.455366	-	-
c2513_g2	0.0565835	0	1.76977	1.1177	1.42223	0	0.137504	0.815575	0.0282918	1.44373	0.711117	0.476539	1.41544	-0.234577	-	-
c93112_g1	0.111031	0.903038	0.823749	2.16993	1.48027	0.0285692	0.189034	0	0.507035	1.49684	0.754417	0.0945169	0.989802	-0.6599	-	-
c80677_g3	0.201634	0.555816	2.39506	1.20163	0.286881	1.09761	0.773996	0.15056	0.378725	1.79835	0.692246	0.462278	1.41962	-0.229968	-	-
c35895_g1	0.250962	1.63227	1.97085	1.71809	1.63691	0.189034	0.333424	0	0.941615	1.84447	0.912974	0.166712	0.902856	-0.746262	-	-
c10603_g2	2.43296	2.64155	0.565597	2.14731	1.19535	2.93357	1.926	3.13914	2.53725	1.35645	2.06446	2.53257	-1.1808	0.468111	-	-
c43987_g1	1.53107	3.06523	0	1.02148	3.30451	3.56803	0	0	2.29815	0.51074	3.43627	0	-1.78741	-3.43627	-	-
c26887_g1	0	0	2.36434	0.451519	0.481737	0	0	0	0	1.40793	0.240869	0	1.40793	-0.240869	-	-
c103461_g1	0	0	3.16993	1.09761	0	0	0	0.970854	0	2.13377	0	0.485427	2.13377	0.485427	-	-
c89535_g1	0	0	2.41954	1.09085	0	0	0.214125	0	0	1.7552	0	0.107062	1.7552	0.107062	-	-
c83094_g1	0.763862	0.386352	2.66792	2.35465	0.449214	0.857172	0.973426	0.909743	0.575107	2.51128	0.653193	0.941585	1.93618	0.288392	SKIP14	F-box protein SKIP14
c11874_g1	2.35896	1.57046	3.29866	1.85599	3.69822	2.27202	1.43829	2.46205	1.96471	2.57732	2.98512	1.95017	0.612613	-1.03495	-	-
c80312_g1	0	0	2.81967	3.06523	0	0	4.71644	4.46205	0	2.94245	0	4.58925	2.94245	4.58925	-	-
c60182_g1	2.18587	1.91073	0	0.526069	1.36177	0	0	1.08406	2.0483	0.263034	0.680884	0.542032	-1.78527	-0.138852	-	-
c44318_g1	2.33628	1.91073	1.83188	2.62293	2.42492	2.43029	0.613532	1.15704	2.12351	2.2274	2.4276	0.885288	0.103896	-1.54232	-	-
c54164_g1	0.702996	1.67086	1.46007	1.85354	1.64492	1.10862	3.3258	3.65927	1.18693	1.65681	1.37677	3.49254	0.469875	2.11577	-	-
c25298_g1	0	0	0	0	0	0	1.02857	2.26303	0	0	0	1.6458	0	1.6458	-	-
c59628_g2	4.79049	3.19297	5.01851	5.17955	3.57781	4.72678	3.66119	3.56732	3.99173	5.09903	4.1523	3.61425	1.1073	-0.538044	-	-
c80488_g2	1.50589	2.30159	0	0	0	2.1635	0	1.64616	1.90374	0	1.08175	0.823081	-1.90374	-0.258668	R1A-3	Putative late blight resistance protein homolog R1A-3
c72972_g1	2.18587	1.4489	2.22651	1.45418	1.68257	2.06695	0.505891	0	1.81738	1.84034	1.87476	0.252945	0.0229585	-1.62182	GLIP4	GDSL esterase/lipase 4
c81160_g5	3.05832	3.63343	2.55582	0	1.63691	3.18428	1.91456	2.06005	3.34587	1.27791	2.4106	1.98731	-2.06797	-0.423291	-	-
c38462_g1	0	0	1.28096	0.613532	0.918386	0.678072	0	0.201634	0	0.947244	0.798229	0.100817	0.947244	-0.697412	-	-
c57033_g2	0	0.695994	0	0	0	0	0.978196	1.61353	0.347997	0	0	1.29586	-0.347997	1.29586	-	-
c13366_g1	0	0	0	0	0	0	0.903038	2.38405	0	0	0	1.64354	0	1.64354	-	-
c58855_g1	2.88269	2.25045	4.22282	5.9503	3.36759	1.50369	6.89869	6.29948	2.56657	5.08656	2.43564	6.59908	2.51999	4.16344	-	-
c74861_g1	1.87971	1.05658	0.847997	1.32769	1.62293	2.42223	0	0	1.46814	1.08784	2.02258	0	-0.380303	-2.02258	AHL27	Putative DNA-binding protein ESCAROLA
c76202_g4	0	0	0	0.704872	1.79494	0	3.03914	2.74416	0	0.352436	0.897468	2.89165	0.352436	1.99418	-	-
c61507_g3	1.35614	2.15704	0	0	1.95606	0	0.594549	1.13093	1.75659	0	0.978028	0.86274	-1.75659	-0.115289	FATB1	Palmitoyl-acyl carrier protein thioesterase, chloroplastic
c51179_g1	0	0	3.06523	4.73335	0	0	5.57046	5.50938	0	3.89929	0	5.53992	3.89929	5.53992	-	-
c59764_g2	0	0	0	0	0	0	3.09085	0.189034	0	0	0	1.63994	0	1.63994	-	-
c43176_g1	0	0	3.58376	3.01436	0	0	1.90689	1.41143	0	3.29906	0	1.65916	3.29906	1.65916	-	-
c115366_g1	0	0	0	0	1.57046	1.70929	0	0	0	0	1.63988	0	0	-1.63988	-	-
c100519_g1	1.87184	1.25096	3.17473	3.75489	1.22033	2.37295	2.53605	1.58496	1.5614	3.46481	1.79664	2.06051	1.9034	0.263867	-	-
c100008_g1	2.12763	2.63227	0.378512	1.01436	1.83592	1.70044	2.75061	0.695994	2.37995	0.696433	1.76818	1.7233	-1.68352	-0.0448817	-	-
c29792_g1	0	0.0840643	1.41684	1.05658	0.887525	0	0	0	0.0420321	1.23671	0.443763	0	1.19468	-0.443763	-	-
c22361_g1	0	0.389567	1.8953	0.687061	0	1.08406	0	0	0.194783	1.29118	0.542032	0	1.0964	-0.542032	-	-
c46809_g2	0.565597	2.04264	2.21412	1.28688	0.895303	0	3.33342	1.73118	1.30412	1.7505	0.447651	2.5323	0.446382	2.08465	-	Brassinosteroid-regulated protein BRU1
c79920_g3	0.407788	2.06064	2.24561	1.53519	1.15226	0.535195	3.40148	2.87488	1.23421	1.8904	0.843725	3.13818	0.656186	2.29446	-	-
c96947_g1	0	0	1.97085	1.30451	0	0	0	0	0	1.63768	0	0	1.63768	0	-	-
c70872_g2	0	0	0	1.61353	0	0	2.22651	2.66221	0	0.806766	0	2.44436	0.806766	2.44436	-	-
c73726_g6	0	0	1.25096	1.65535	0	0.411426	0.0426443	0	0	1.45316	0.205713	0.0213222	1.45316	-0.184391	-	-
c82939_g3	4.40157	4.66081	5.18553	5.48426	4.21424	4.0761	6.97029	6.20245	4.53119	5.33489	4.14517	6.58637	0.803705	2.4412	UBQ11	Polyubiquitin 11
c24477_g1	1.9855	0	0.695994	1.1177	0	1.57046	2.18269	2.49057	0.99275	0.906844	0.785231	2.33663	-0.0859058	1.5514	-	-
c109088_g1	0	0	3.75809	0.516015	0	0	0.321928	0.678072	0	2.13705	0	0.5	2.13705	0.5	-	-
c34248_g1	0	0	2.74416	2.66221	0	0.613532	1.36737	1.37851	0	2.70318	0.306766	1.37294	2.70318	1.06618	-	-
c33502_g1	0	0	3.27352	0	0	0	0	0	0	1.63676	0	0	1.63676	0	-	-
c42428_g1	0	0.111031	0	0.275007	2.50335	0.604071	0	0	0.0555157	0.137504	1.55371	0	0.0819879	-1.55371	-	-
c9550_g1	0	1.79909	2.56071	1.39506	0	2.0036	0.765535	0.124328	0.899544	1.97789	1.0018	0.444931	1.07835	-0.55687	-	-
c92972_g1	3.32625	2.06005	2.7137	2.22342	3.31179	2.93546	1.08406	1.44361	2.69315	2.46856	3.12363	1.26384	-0.224589	-1.85979	-	-
c70226_g1	0	0	0	0	0.565597	0	2.06005	1.774	0	0	0.282799	1.91702	0	1.63422	-	-
c76958_g9	4.36387	3.24031	2.67129	2.49313	3.57894	4.32553	0.748461	1.4489	3.80209	2.58221	3.95223	1.09868	-1.21988	-2.85355	-	-
c5318_g1	0	0	0	0	0	0	0.879706	2.38681	0	0	0	1.63326	0	1.63326	-	-
c46047_g1	0.137504	0	0	0	0	0	1.21412	1.91456	0.0687518	0	0	1.56434	-0.0687518	1.56434	-	-
c39609_g1	0	0.111031	1.21412	0	0.757023	1.40599	0	0	0.0555157	0.607062	1.08151	0	0.551547	-1.08151	-	-
c108664_g1	0	0	0	0	0	0	1.83188	1.43296	0	0	0	1.63242	0	1.63242	-	-
c77814_g3	1.93421	1.23692	2.48077	2.09833	2.04771	1.92919	0.744258	1.37635	1.58557	2.28955	1.98845	1.06031	0.703984	-0.928144	CHSJ	Chalcone synthase J
c73886_g1	0	0	1.97558	3.26589	0	0	4.34787	4.1575	0	2.62074	0	4.25268	2.62074	4.25268	DREB2A	Dehydration-responsive element-binding protein 2A
c67866_g1	2.38995	1.45691	2.12535	3.19478	2.33451	1.26484	4.69175	3.64443	1.92343	2.66007	1.79967	4.16809	0.736639	2.36842	mkkA	Mitogen-activated protein kinase kinase kinase A
c86404_g6	0	0	0	0	0	0	1.44361	1.81967	0	0	0	1.63164	0	1.63164	-	-
c87522_g1	0	0	4.38128	2.26903	0	0	1.70929	1.67807	0	3.32516	0	1.69368	3.32516	1.69368	-	-
c38682_g1	0.344828	1.36737	1.05658	0.298658	1.9486	2.33056	0.432959	0.226509	0.8561	0.677621	2.13958	0.329734	-0.178479	-1.80985	-	-
c64680_g2	4.23699	3.14402	3.30654	3.80624	3.11278	4.76342	1.94916	2.39749	3.6905	3.55639	3.9381	2.17333	-0.134114	-1.76477	HIS2A	Histone H2AX
c9084_g1	0	0	3.25399	1.73552	0	1.18269	1.40054	1.51096	0	2.49476	0.591346	1.45575	2.49476	0.864404	-	-
c106991_g1	0	0	2.32769	1.85997	0	0	0.411426	0.516015	0	2.09383	0	0.463721	2.09383	0.463721	-	Transposon TX1 uncharacterized 149 kDa protein
c54935_g1	2.26903	0	2.852	1.54597	0	1.13093	0	0	1.13452	2.19898	0.565465	0	1.06447	-0.565465	-	-
c84163_g1	0	0	2.41143	0.847997	0	0	0	0	0	1.62971	0	0	1.62971	0	-	-
c50570_g1	0	0	0.389567	0.422233	0	0	2.01792	2.05311	0	0.4059	0	2.03552	0.4059	2.03552	-	-
c23421_g2	0	0	2.37016	0.887525	0	0	0	0	0	1.62884	0	0	1.62884	0	-	-
c66660_g1	0.918386	1.36737	0	0	0	0	0.189034	0.782409	1.14288	0	0	0.485721	-1.14288	0.485721	-	-
c72876_g4	2.56803	2.0072	0.238787	1.79077	1.98185	1.65535	1.87578	2.47249	2.28761	1.01478	1.8186	2.17413	-1.27283	0.355532	At3g07010	Probable pectate lyase 8
c76536_g4	0	1.0635	0	1.50589	0	0	0.765535	2.93357	0.531751	0.752945	0	1.84955	0.221194	1.84955	ERF5	Ethylene-responsive transcription factor 5
c91839_g1	0	0	0.879706	0.641546	0	0	2.24184	2.53605	0	0.760626	0	2.38895	0.760626	2.38895	-	-
c64577_g2	2.09085	1.01436	0.659925	0.201634	0.575312	0.0285692	0.713696	0.903038	1.5526	0.430779	0.301941	0.808367	-1.12183	0.506426	-	-
c81601_g3	6.91906	7.06007	3.88644	4.79845	7.21649	7.01629	6.36154	5.83325	6.98956	4.34244	7.11639	6.09739	-2.64712	-1.019	HSP70	Heat shock cognate 70 kDa protein
c79949_g2	0	0	0	0	0	0	3.2555	0	0	0	0	1.62775	0	1.62775	-	-
c71493_g1	4.5435	3.99367	1.58496	2.49057	3.37434	4.33342	3.16672	3.33485	4.26859	2.03777	3.85388	3.25078	-2.23082	-0.603099	At3g43660	Vacuolar iron transporter homolog 4
c112032_g1	2.60407	2.65992	2.72683	2.55827	0.871844	1.55582	2.86394	2.83996	2.632	2.64255	1.21383	2.85195	0.0105515	1.63812	-	-
c50863_g1	0	0	2.02857	1.22651	0	0	0	0	0	1.62754	0	0	1.62754	0	-	-
c85214_g3	1.42223	0	3.12763	3.29278	1.33914	1.34483	2.43829	1.98914	0.711117	3.21021	1.34198	2.21372	2.49909	0.871733	RT	Anthocyanidin 3-O-glucosyltransferase
c44010_g1	0	0	2.16216	1.84655	0.302036	0	0.581749	0.4743	0	2.00435	0.151018	0.528025	2.00435	0.377007	-	-
c69557_g1	0	0	4.0875	2.92861	0	0.0370104	1.90188	1.89654	0	3.50805	0.0185052	1.89921	3.50805	1.88071	-	-
c69310_g1	1.52105	2.20477	0	1.90689	2.60881	2.46467	0	0	1.86291	0.953445	2.53674	0	-0.909463	-2.53674	-	21 kDa protein
c91259_g1	0	0	0	0	0	0	1.26903	1.9855	0	0	0	1.62727	0	1.62727	-	-
c58895_g1	0	0	2.57531	1.86394	1.54102	0.799087	2.16993	1.35614	0	2.21963	1.17005	1.76303	2.21963	0.592981	-	-
c95204_g1	0	0	1.36177	0	1.89142	0	0	0	0	0.680884	0.94571	0	0.680884	-0.94571	-	-
c30781_g2	3.74631	3.17313	2.0072	2.4957	3.70819	3.28836	0.536053	0.790772	3.45972	2.25145	3.49827	0.663412	-1.20827	-2.83486	ZOG1	Zeatin O-glucosyltransferase
c92345_g1	1.76553	0.895303	3.66562	2.68032	3.08746	2.01436	2.26003	3.27501	1.33042	3.17297	2.55091	2.76752	1.84255	0.216607	-	-
c54610_g1	0.85599	0.238787	0.722466	0.831877	1.74846	1.89142	0	0.847997	0.547388	0.777172	1.81994	0.423998	0.229783	-1.39594	-	-
c92858_g1	0	0	2.44361	0.807355	0	0	0	0	0	1.62548	0	0	1.62548	0	-	-
c70373_g1	0	0	0	0	0	0	2.07382	1.17632	0	0	0	1.62507	0	1.62507	-	-
c3805_g1	0	0	2.15056	0.333424	0	0.765535	0	0	0	1.24199	0.382767	0	1.24199	-0.382767	-	-
c60204_g1	0	0	2.17454	3.67961	0	0	5.18983	3.91357	0	2.92707	0	4.5517	2.92707	4.5517	-	-
c99048_g1	0	0	1.79909	0	1.4489	0	0	0	0	0.899544	0.72445	0	0.899544	-0.72445	-	-
c17669_g1	0	0	2.20477	1.44361	0	0	0	0.400538	0	1.82419	0	0.200269	1.82419	0.200269	-	-
c85903_g6	0	1.04264	0	0.807355	2.25399	0	2.86196	2.40327	0.521322	0.403677	1.12699	2.63261	-0.117645	1.50562	-	-
c67714_g1	3.02148	2.98003	2.35896	1.852	3.97085	3.90304	0.773996	2.0635	3.00075	2.10548	3.93695	1.41875	-0.895274	-2.5182	FSD2	Superoxide dismutase [Fe] 2, chloroplastic
c85837_g1	1.56097	1.49139	3.17339	4.38659	1.91377	0.114943	5.06167	4.72034	1.52618	3.77999	1.01435	4.89101	2.25382	3.87665	bcsl1b	Probable mitochondrial chaperone BCS1-B
c28795_g1	0	0	1.848	1.69599	0	0	0	0.298658	0	1.772	0	0.149329	1.772	0.149329	-	-
c96916_g1	2.24489	0	0	0	0	0	1	0	1.12244	0	0	0.5	-1.12244	0.5	-	-
c76111_g6	0.669027	0	1.36737	0.422233	1.43829	0.847997	0	0.163499	0.334513	0.894802	1.14314	0.0817494	0.560289	-1.0614	-	-
c94290_g1	1.28096	1.07724	0	0	0	0.214125	0	1.09761	1.1791	0	0.107062	0.548805	-1.1791	0.441743	-	-
c101450_g1	1.28096	1.07724	0	0	0	0.214125	0	1.09761	1.1791	0	0.107062	0.548805	-1.1791	0.441743	-	-
c76078_g4	0	0	1.96717	1.02857	0.85599	0	0.526069	0.0840643	0	1.49787	0.427995	0.305067	1.49787	-0.122928	-	-
c72188_g1	0	0	1.04264	1.79494	0	0	3.46074	2.61824	0	1.41879	0	3.03949	1.41879	3.03949	-	-
c104557_g1	0	0.0426443	0	0	0	0.189034	1.32769	2.06005	0.0213222	0	0.0945169	1.69387	-0.0213222	1.59935	-	-
c13873_g1	0	0.464668	1.79494	0	1.91073	0	0	0	0.232334	0.897468	0.955366	0	0.665134	-0.955366	-	-
c62610_g1	4.65821	4.07468	2.99458	3.48414	4.11853	5.11603	1.85599	1.88362	4.36644	3.23936	4.61728	1.86981	-1.12709	-2.74747	CYS5	Cysteine proteinase inhibitor 5
c32445_g1	1.01436	2.22033	2.9486	2.11103	2.30743	2.64616	1.50589	2.0321	1.61734	2.52982	2.4768	1.769	0.912473	-0.7078	-	-
c60423_g1	0	0	2.7137	0.526069	0	0	0	0	0	1.61988	0	0	1.61988	0	-	-
c97413_g1	4.51349	3.0197	0	0.575312	2.75489	4.07296	1.5008	1.60881	3.7666	0.287656	3.41393	1.55481	-3.47894	-1.85912	-	-
c9209_g1	1.64616	0.815575	2.48285	4.73769	1.10434	0	5.09887	4.0036	1.23087	3.61027	0.552168	4.55124	2.3794	3.99907	-	-
c104045_g1	1.31615	1.46989	1.53605	0.641546	1.96347	2.06005	0.176323	0	1.39302	1.0888	2.01176	0.0881614	-0.304216	-1.9236	-	-
c113399_g1	0	0	2.10098	0	1.1375	0	0	0	0	1.05049	0.568752	0	1.05049	-0.568752	-	-
c74672_g1	0	1.15056	0	0	0.389567	0	1.0072	1.46989	0.57528	0	0.194783	1.23854	-0.57528	1.04376	-	-
c99077_g1	0	0	2.48285	1.28096	0	0	0.526069	0	0	1.8819	0	0.263034	1.8819	0.263034	-	-
c80186_g2	1.02857	0.823749	0	0.505891	0	0	0.111031	1.77821	0.926159	0.252945	0	0.94462	-0.673214	0.94462	-	-
c108029_g1	0	0	0	0	0	0	2.70929	0.526069	0	0	0	1.61768	0	1.61768	-	-
c80972_g4	0.722466	1.52607	0.516015	1.15704	0.941106	0.925999	2.06695	2.45943	1.12427	0.836529	0.933553	2.26319	-0.287738	1.32964	-	-
c14882_g1	2.44626	0	0.695994	2.21723	0	2.76765	0	0	1.22313	1.45661	1.38383	0	0.233484	-1.38383	-	-
c61080_g1	0.799659	2.26419	0	0.0752798	2.16184	1.46849	2.19502	1.68012	1.53192	0.0376399	1.81517	1.93757	-1.49428	0.122403	-	-
c104728_g1	0	0	0	0	0	0	1	2.23266	0	0	0	1.61633	0	1.61633	-	-
c38604_g1	1.53107	2.32769	0	0	1.30451	0	0	0.678072	1.92938	0	0.652256	0.339036	-1.92938	-0.31322	-	-
c76776_g13	0	2.03914	0	2.21723	2.27501	1.42761	0	0.650765	1.01957	1.10862	1.85131	0.325382	0.0890462	-1.52592	-	-
c9210_g1	5.88557	5.28503	8.25522	8.004	6.12412	6.38319	6.91193	7.4545	5.5853	8.12961	6.25365	7.18322	2.5443	0.929564	UGT74E2	UDP-glycosyltransferase 74E2
c109919_g1	0.137504	0	1.85599	0	1.51096	0	0	0	0.0687518	0.927995	0.755481	0	0.859243	-0.755481	-	-
c72570_g9	1.68257	1.89142	0	0	0.344828	0	0	0	1.787	0	0.172414	0	-1.787	-0.172414	-	-
c46924_g1	0	0.739848	1.66448	0	2.30451	0	0	0	0.369924	0.832241	1.15226	0	0.462317	-1.15226	-	-
c40046_g1	2.17632	1.97085	1.66903	2.79077	2.65535	3.16993	2.90881	0	2.07359	2.2299	2.91264	1.45441	0.156311	-1.45823	-	-
c58387_g1	0	0	0	0	2.33342	0.895303	0	0	0	0	1.61436	0	0	-1.61436	-	-
c50289_g2	0.536053	0.333424	0	0	0	0	2.35896	0	0.434738	0	0	1.17948	-0.434738	1.17948	PYL4	Abscisic acid receptor PYL4
c58257_g2	2.87184	1.98914	0	1.9486	2.80529	0	1.53605	1.58496	2.43049	0.9743	1.40265	1.56051	-1.45619	0.157861	-	-
c115191_g1	1.42761	2.02857	2.72683	1.94111	0.722466	1.32193	0	0.0285692	1.72809	2.33397	1.0222	0.0142846	0.605881	-1.00791	-	-
c74809_g1	2.76341	2.7866	3.58856	4.9486	2.87774	2.09085	5.78686	5.39643	2.775	4.26858	2.4843	5.59165	1.49358	3.10735	At1g47056	F-box protein At1g47056
c85094_g2	0.400538	0	0	1.1635	0.0143553	2.93546	0.485427	0	0.200269	0.581749	1.47491	0.242713	0.38148	-1.23219	-	-
c55049_g1	1.32769	1.23266	1.22033	1.32193	1.53107	2.39232	0	0.678072	1.28017	1.27113	1.96169	0.339036	-0.00904504	-1.62266	-	-
c34491_g1	1.05658	2.16993	0	0	0	0	0	0	1.61325	0	0	0	-1.61325	0	-	-
c113538_g1	2.12102	1.10434	0	0	0	0	0	0	1.61268	0	0	0	-1.61268	0	-	-
c49680_g1	0.925999	0.713696	0	0	0	0	1.58496	0	0.819848	0	0	0.792481	-0.819848	0.792481	-	-
c85579_g1	1.6901	1.93048	0.958445	1.15208	2.18947	1.18434	2.64694	2.44112	1.81029	1.05526	1.68691	2.54403	-0.755026	0.857127	At4g27290	G-type lectin S-receptor-like serine/threonine-protein kinase At4g27290
c81554_g1	2.1635	2.71809	4.99639	6.2211	2.95977	1.89142	7.23026	7.17941	2.44079	5.60875	2.42559	7.20484	3.16795	4.77924	DSE4	Endo-1,3(4)-beta-glucanase 1
c76724_g5	0	0	2.87774	0.344828	0	0	0	0	0	1.61129	0	0	1.61129	0	-	-
c97057_g1	8.78999	7.70377	7.17862	7.79273	7.48583	9.08172	5.0798	6.74308	8.24688	7.48567	8.28378	5.91144	-0.761207	-2.37233	-	-
c74180_g2	1.35614	0.367371	0.389567	2.53356	1	0	2.6017	2.81967	0.861757	1.46157	0.5	2.71068	0.599808	2.21068	GAI	DELLA protein GAI
c74202_g2	0	0	0.641546	2.58015	0	0	0	0	0	1.61085	0	0	1.61085	0	-	-
c71869_g13	0.0285692	0	1.74416	1.50589	0	0	0	0	0.0142846	1.62503	0	0	1.61074	0	R1B-16	Putative late blight resistance protein homolog R1B-16
c61976_g1	0	0.454176	0.903038	1.16993	0	0	2.8339	2.0036	0.227088	1.03648	0	2.41875	0.809394	2.41875	-	-
c86863_g4	3.6241	2.95977	0	1.22033	0	3.09424	0	0.948601	3.29194	0.610165	1.54712	0.4743	-2.68177	-1.07282	-	-
c72991_g1	0.263034	0	2.01792	2.52857	0.0426443	0	4.16108	3.38267	0.131517	2.27325	0.0213222	3.77187	2.14173	3.75055	Os04g0179200	Momilactone A synthase
c68068_g2	3.99005	4.11187	0	0	3.14078	3.67694	0.516015	1.41684	4.05096	0	3.40886	0.966427	-4.05096	-2.44243	-	-
c78834_g1	0.378512	0.678072	1.33914	2.20163	0.650765	0.400538	3.34341	3.40735	0.528292	1.77039	0.525651	3.37538	1.24209	2.84973	-	-
c66160_g1	0.584963	0	2.34767	1.33914	0	0.111031	0	0	0.292481	1.8434	0.0555157	0	1.55092	-0.0555157	-	-
c79352_g2	4.59335	2.35332	8.42114	8.37447	3.23879	3.86096	6.88264	6.8535	3.47334	8.39781	3.54987	6.86807	4.92447	3.3182	TIFY10A	Protein TIFY 10A
c66873_g4	1.44668	1.39016	1.93345	2.92615	1.50985	1.51605	4.58082	3.68035	1.41842	2.4298	1.51295	4.13058	1.01138	2.61763	-	-
c66514_g1	0.0840643	0	1.63691	0.918386	0.739848	0	0	0	0.0420321	1.27765	0.369924	0	1.23562	-0.369924	-	-
c112459_g1	1.91839	1.82782	0	0	0	0.536053	0	0	1.8731	0	0.268026	0	-1.8731	-0.268026	-	-
c61521_g1	3.73465	3.50009	4.2394	6.10406	4.31465	2.35825	6.36437	6.62625	3.61737	5.17173	3.33645	6.49531	1.55436	3.15886	-	-
c43373_g1	0	0	2.28688	0.659925	0	0.475085	0	0.214125	0	1.4734	0.237542	0.107062	1.4734	-0.13048	-	-
c72182_g9	2.04585	1.04712	0.600817	1.36261	1.66063	1.29727	2.57931	2.45657	1.54648	0.981713	1.47895	2.51794	-0.564771	1.03899	-	-
c111583_g1	0	2.16993	0	1.53107	3.0054	0.978196	0.137504	0	1.08496	0.765535	1.9918	0.0687518	-0.319428	-1.92305	-	-
c85892_g8	0	0	2.75916	1.41143	0	0	0.963474	0	0	2.08529	0	0.481737	2.08529	0.481737	-	-
c90887_g1	3.13586	0	0	0	0	2.0635	1.21412	0.918386	1.56793	0	1.03175	1.06626	-1.56793	0.034504	-	-
c73665_g1	7.20906	7.54326	3.71918	5.24869	7.47873	7.35235	6.51995	5.73091	7.37616	4.48394	7.41554	6.12543	-2.89223	-1.29011	DNAJ1	DnaJ protein homolog
c38239_g2	0.137504	0.933573	0	0	0	0	1.21412	0.918386	0.535538	0	0	1.06626	-0.535538	1.06626	-	-
c114437_g1	0	0	0	0	0	0	0	3.2032	0	0	0	1.6016	0	1.6016	-	-
c56457_g1	0.0840643	0	1.59932	0	1.4489	0.238787	0	0	0.0420321	0.799659	0.843844	0	0.757627	-0.843844	-	-
c82544_g3	0	3.95513	0	0	3.84699	0	1.60881	1.48543	1.97756	0	1.9235	1.54712	-1.97756	-0.376379	-	-
c31375_g2	0	0	1.72683	1.47508	0	0	0	0	0	1.60096	0	0	1.60096	0	-	-
c106934_g1	0	0	0.516015	0	2.14078	2.03562	0	1.49057	0	0.258008	2.0882	0.745285	0.258008	-1.34292	-	-
c60183_g2	0.782409	0	1.49057	0	1.26903	1.36177	0	0.137504	0.391204	0.745285	1.3154	0.0687518	0.354081	-1.24665	-	-
c71477_g1	1.83729	1.04632	5.59936	6.86976	2.1356	0.0488054	7.46104	7.50972	1.44181	6.23456	1.0922	7.48538	4.79275	6.39317	At1g07160	Probable protein phosphatase 2C 2
c39476_g1	0	0.0565835	0	0	2.52607	0.731183	0	0	0.0282918	0	1.62863	0	-0.0282918	-1.62863	-	-
c48784_g1	0	0	2.78869	1.76977	0	0	0.925999	0.432959	0	2.27923	0	0.679479	2.27923	0.679479	-	-
c88118_g1	0	0	0	0	0	0	1.24489	1.95233	0	0	0	1.59861	0	1.59861	-	-
c64262_g1	1.88753	0.678072	3.53356	3.37851	2.20163	3.0036	3.59335	2.76129	1.2828	3.45604	2.60262	3.17732	2.17324	0.574701	-	-
c106102_g1	0	0.713696	2.22342	0.411426	1.27501	0	0	0	0.356848	1.31742	0.637504	0	0.960576	-0.637504	-	-
c74817_g2	0	0.356144	0	0	1.07039	0	2.09424	1.81558	0.178072	0	0.535195	1.95491	-0.178072	1.41971	-	-
c38887_g1	0.85599	0.389567	2.9782	2.91265	0	0	3.81147	4.02857	0.622778	2.94542	0	3.92002	2.32264	3.92002	-	-
c64847_g1	1.12135	1.82674	0.15517	0.581749	2.07849	1.49356	2.53598	2.0194	1.47404	0.36846	1.78602	2.27769	-1.10558	0.491666	-	-
c58959_g1	0	0	2.43029	0.978196	0	0	0.214125	0	0	1.70424	0	0.107062	1.70424	0.107062	-	-
c10081_g1	2.852	3.64501	0	1.62293	1.53605	2.79909	0.847997	1.80735	3.2485	0.811465	2.16757	1.32768	-2.43704	-0.839894	-	-
c11370_g1	0	0	0	0	1.96717	1.22651	0	0	0	0	1.59684	0	0	-1.59684	-	-
c85416_g3	1.72683	1.10434	0	1.54597	2.64616	2.63923	0.807355	0	1.41558	0.772984	2.6427	0.403677	-0.6426	-2.23902	-	-
c86708_g1	2.95977	2.64616	3.48027	3.85798	2.84197	2.848	2.46467	1.76553	2.80297	3.66912	2.84499	2.1151	0.866157	-0.729884	-	-
c73569_g3	1.3505	0.333424	2.41954	1.54597	1.68257	0.722466	0.948601	0.545968	0.84196	1.98275	1.20252	0.747285	1.14079	-0.455235	-	-
c8555_g1	0	0	2.81967	1.8679	0	0	1.4957	0	0	2.34378	0	0.747848	2.34378	0.747848	-	-
c74453_g1	0	5.3302	0	0	5.44062	0	1.67807	1.62293	2.6651	0	2.72031	1.6505	-2.6651	-1.06981	NLP1	Protein NLP1
c105114_g1	0.226509	1.60407	0.941106	0	1.60407	2.47508	0	0	0.91529	0.470553	2.03958	0	-0.444737	-2.03958	-	-
c65643_g3	1.98336	3.0251	1.25421	1.65764	3.09265	2.24412	3.05908	3.36928	2.50423	1.45593	2.66839	3.21418	-1.04831	0.545792	RAV2	AP2/ERF and B3 domain-containing transcription repressor RAV2
c30481_g1	0	0	1.25096	0.0703893	0	0	2.73552	1.774	0	0.660675	0	2.25476	0.660675	2.25476	-	-
c44513_g1	0	0	0	0	3.18745	0	0	0	0	0	1.59373	0	0	-1.59373	-	-
c98492_g1	0	0	0	0	3.18745	0	0	0	0	0	1.59373	0	0	-1.59373	-	-
c55461_g1	0	0	0.970854	0	1.27501	0.941106	0	0	0	0.485427	1.10806	0	0.485427	-1.10806	-	-
c82201_g3	0	0	2.85997	0.722466	0	0	0.0976108	0.298658	0	1.79122	0	0.198135	1.79122	0.198135	-	-
c58684_g1	1.87971	1.37851	3.86196	2.84398	2.94111	2.47768	2.14078	3.53978	1.62911	3.35297	2.70939	2.84028	1.72386	0.130887	-	-
c32110_g1	0	0	2.33056	1.1177	0	0	0	0.263034	0	1.72413	0	0.131517	1.72413	0.131517	At4g26100	Casein kinase I isoform delta-like
c86713_g1	2.71809	2.51096	0	0	0.250962	2.48027	0.687061	0	2.61452	0	1.36561	0.34353	-2.61452	-1.02208	-	-
c53520_g1	0	0	2.76553	1.22651	0	0	0.807355	0	0	1.99602	0	0.403677	1.99602	0.403677	-	-
c82196_g10	2.08406	0.871844	4.65019	4.10098	1.33914	1.68257	2.71809	2.91456	1.47795	4.37558	1.51086	2.81633	2.89763	1.30547	-	-
c36720_g1	0	0	0	0	3.18428	0	0	0	0	0	1.59214	0	0	-1.59214	-	-
c66022_g6	5.81352	5.91624	1.71809	1.56071	6.09866	5.71342	3.17313	3.37156	5.86488	1.6394	5.90604	3.27234	-4.22548	-2.6337	HOP1	Heat shock protein STI
c71384_g3	0	0.0143553	3.12763	2.26303	0.31034	0	1.33342	1.16993	0.00717765	2.69533	0.15517	1.25167	2.68816	1.0965	TIC214	Putative membrane protein ycf1
c8317_g1	0	0	0	0	2.48543	0.695994	0	0	0	0	1.59071	0	0	-1.59071	-	-
c108062_g1	0.286881	0	0	0	1.66903	1.79909	0	0	0.143441	0	1.73406	0	-0.143441	-1.73406	-	-
c93738_g1	0	0	0.933573	1.5509	0	0.695994	0	0	0	1.24224	0.347997	0	1.24224	-0.347997	-	-
c37466_g1	0	0	0	0	0	0	0.978196	2.20163	0	0	0	1.58991	0	1.58991	-	-
c8943_g1	0	0	0	0	1.26903	1.91073	0	0	0	0	1.58988	0	0	-1.58988	-	-
c76997_g3	4.47573	0	1.10434	2.22342	0	4.32769	0	0	2.23787	1.66388	2.16384	0	-0.573987	-2.16384	-	-
c89057_g1	3.17951	0	0	0	0	0	0	0	1.58976	0	0	0	-1.58976	0	-	-
c85493_g1	0	0	3.07382	1.05658	0.863938	0	0.632268	1.18269	0	2.0652	0.431969	0.90748	2.0652	0.475511	-	-
c79321_g1	1.75702	1.1177	3.98914	4.09001	1.02148	1.90689	2.78031	2.17313	1.43736	4.03957	1.46419	2.47672	2.60221	1.01253	NHX2	Sodium/hydrogen exchanger 2
c65984_g1	5.60259	4.73606	5.55059	7.10339	5.749	3.52732	7.1983	7.57251	5.16933	6.32699	4.63816	7.3854	1.15767	2.74724	At1g08160	Uncharacterized protein At1g08160
c66223_g1	0	0.0142846	3.39594	2.55968	0.752945	0	2.02436	1.49168	0.00714229	2.97781	0.376473	1.75802	2.97067	1.38155	-	-
c92922_g1	0	0	0	0	2.30451	0.871844	0	0	0	0	1.58818	0	0	-1.58818	-	-
c1823_g1	0	0	3.17632	0	0	0	0	0	0	1.58816	0	0	1.58816	0	-	-
c7364_g1	5.8627	5.37921	4.70819	5.17073	6.0766	5.22072	6.42341	6.6872	5.62095	4.93946	5.64866	6.55531	-0.681495	0.906646	-	-
c8755_g2	1.73118	1.71809	0.948601	0.659925	1.73985	0.555816	1.81147	1.81967	1.72464	0.804263	1.14783	1.81557	-0.920373	0.667737	-	-
c12158_g1	0	0	0.641546	0	0	0	1.58496	2.23266	0	0.320773	0	1.90881	0.320773	1.90881	-	-
c70271_g1	0	0	2.16027	0.516015	0.0143553	0.485427	0	0	0	1.33814	0.249891	0	1.33814	-0.249891	-	-
c76938_g1	4.0063	4.37226	5.16912	5.55551	4.31107	4.04089	4.66846	2.854	4.18928	5.36232	4.17598	3.76123	1.17304	-0.414752	LPP3	Putative lipid phosphate phosphatase 3, chloroplastic
c77735_g7	0.632268	0	1.91839	0.790772	1.18903	0.111031	0.201634	0	0.316134	1.35458	0.650033	0.100817	1.03845	-0.549216	-	-
c21082_g2	0	0	2.15056	2.41414	0	0	0	1.38957	0	2.28235	0	0.694783	2.28235	0.694783	-	-
c50976_g1	0.226509	0	0.933573	2.32481	0	0	4.10852	2.09761	0.113254	1.62919	0	3.10307	1.51594	3.10307	-	-
c48088_g1	1.74416	0	0.807355	0	2.40599	1.70487	0	0	0.872081	0.403677	2.05543	0	-0.468403	-2.05543	-	-
c63183_g1	0.136492	0	1.72992	1.47618	0	0.450645	0.34633	0	0.068246	1.60305	0.225323	0.173165	1.53481	-0.0521575	-	Retrovirus-related Pol polyprotein from transposon TNT 1-94
c82700_g7	0.137504	0	0	0	2.70708	0.604071	0	0	0.0687518	0	1.65558	0	-0.0687518	-1.65558	-	-
c79712_g1	0.0565835	2.43296	1.76977	1.85599	3.0054	0.978196	1.13093	0.815575	1.24477	1.81288	1.9918	0.973253	0.568109	-1.01854	-	-
c107219_g1	0	0	0	0	1.76129	1.41143	0	0	0	0	1.58636	0	0	-1.58636	-	-
c38432_g1	0	0.321928	2.97269	0	1.15704	0.400538	0.0143553	1.02148	0.160964	1.48635	0.778791	0.517918	1.32538	-0.260873	-	-
c109858_g1	0	0.992768	0	0.669027	0	0	0.275007	2.57289	0.496384	0.334513	0	1.42395	-0.161871	1.42395	-	-
c113847_g1	3.24184	2.12102	1.89142	2.21723	2.76553	3.43162	0.333424	1.43829	2.68143	2.05432	3.09858	0.885858	-0.627103	-2.21272	-	-
c96804_g1	0	0	1.26903	2.18269	0	0	0.0565835	0.226509	0	1.72586	0	0.141546	1.72586	0.141546	-	-
c40151_g1	0	0	1.0072	1.39506	0	0.765535	0	0	0	1.20113	0.382767	0	1.20113	-0.382767	-	-
c61273_g2	0.0621641	0	1.19182	0.637504	1.05384	0.395386	0	0.0488054	0.031082	0.914661	0.724615	0.0244027	0.883579	-0.700212	-	-
c33906_g1	0	0	2.02923	1.44462	0	0	0	0.306766	0	1.73693	0	0.153383	1.73693	0.153383	-	-
c94064_g1	0.695994	0.485427	0	0.238787	0	0.137504	2.36177	0	0.59071	0.119393	0.0687518	1.18088	-0.471317	1.11213	-	-
c116468_g1	1.1635	0	1.88362	2.44626	0	0	0	0	0.581749	2.16494	0	0	1.58319	0	-	-
c30337_g1	0	0	0.356144	2.99277	0	0	3.04614	3.46858	0	1.67446	0	3.25736	1.67446	3.25736	-	-
c5039_g1	1.53107	2.21723	3.01792	3.87676	1.48543	1.39506	4.73498	4.45746	1.87415	3.44734	1.44024	4.59622	1.57319	3.15598	-	-
c34227_g1	0	0	2.58976	0.575312	0	0	0	0	0	1.58254	0	0	1.58254	0	-	-
c5453_g1	0	0	1.91073	0.669027	1.57046	0	0	0.9855	0	1.28988	0.785231	0.49275	1.28988	-0.292481	-	-
c62991_g1	0	0.910733	2.90689	2.87184	1.38957	1.32769	2.41414	2.0072	0.455366	2.88937	1.35863	2.21067	2.434	0.852038	-	-
c116495_g1	1.83592	0	0	0	0	0	1.32769	0	0.917962	0	0	0.663844	-0.917962	0.663844	-	-
c49607_g1	1.1375	0	1.852	0	2.4489	0	0	0	0.568752	0.925999	1.22445	0	0.357248	-1.22445	-	-
c21740_g1	0	0	1.1177	1.65076	0	0.464668	0.0565835	0.0143553	0	1.38423	0.232334	0.0354694	1.38423	-0.196865	-	-
c84177_g1	2.44725	3.06144	2.14577	2.70983	2.9589	2.42769	3.80466	4.09089	2.75435	2.4278	2.69329	3.94778	-0.326544	1.25448	AGO2	Protein argonaute 2
c79387_g6	0	0	1.46467	0.275007	1.42223	0	0	0	0	0.869838	0.711117	0	0.869838	-0.711117	-	-
c90240_g1	0	0	1.91073	1.25096	0	0	0	0	0	1.58085	0	0	1.58085	0	-	-
c80156_g3	1.04264	0.250962	2.28096	4.39232	2.45681	0	5.22149	5.7761	0.646803	3.33664	1.2284	5.4988	2.68983	4.27039	At2g30020	Probable protein phosphatase 2C 25
c77355_g6	0	0	2.02503	1.28688	0	0	0.124328	0.0285692	0	1.65595	0	0.0764486	1.65595	0.0764486	-	-
c41132_g1	0	0	0	0.687061	1.42223	1.04963	0	0	0	0.34353	1.23593	0	0.34353	-1.23593	-	-
c20270_g1	0	0	3.2765	2.91839	0	0.895303	1.63691	2.29572	0	3.09744	0.447651	1.96632	3.09744	1.51867	-	-
c71259_g1	2.64155	2.70929	2.08406	2.31615	3.09424	2.93168	0.722466	1.19535	2.67542	2.20011	3.01296	0.958907	-0.475313	-2.05405	P4ha3	Prolyl 4-hydroxylase subunit alpha-3
c74414_g1	0	0	0	0	0	0	3.0197	0.137504	0	0	0	1.5786	0	1.5786	ACS1	1-aminocyclopropane-1-carboxylate synthase
c61725_g2	0	0	0	0	0	0	1.11103	2.04614	0	0	0	1.57859	0	1.57859	-	-
c104317_g1	0	0	0	0	3.15704	0	0	0	0	0	1.57852	0	0	-1.57852	-	-
c75061_g1	0.411875	0.664303	0.832241	0.443763	0.720768	0.277908	2.44311	1.91238	0.538089	0.638002	0.499338	2.17775	0.099913	1.67841	PUB45	U-box domain-containing protein 45
c103218_g1	1.22033	0	1.94111	0.695994	0	1.73985	0	0	0.610165	1.31855	0.869924	0	0.708385	-0.869924	-	-
c88524_g1	0.250962	0	0	0	1.63691	1.76977	0	0	0.125481	0	1.70334	0	-0.125481	-1.70334	-	-
c99394_g1	3.72137	2.93168	0.85599	3.19692	1.51096	4.06437	3.21412	2.91648	3.32653	2.02646	2.78766	3.0653	-1.30007	0.277637	-	Eukaryotic translation initiation factor 2 subunit beta
c98609_g1	0	0.545968	0	0	0.941106	0	2.33628	1.21412	0.272984	0	0.470553	1.7752	-0.272984	1.30465	-	-
c95855_g1	0	0	1.97085	0	0	1.18269	0	0	0	0.985427	0.591346	0	0.985427	-0.591346	-	-
[truncated: 133,147 more rows]

## Sheet: 2.enriched pathway
common genes enriched pathways
KO ID	map ID	Name	Class	Total in Reference	Number in Reference	Total in Query	Number in Query	Expected Number in Query	Hypergeometric P value
ko03010	arg03010	Ribosome - Archaeon GW2011_AR20	Genetic Information Processing; Translation	24184	995	1947	24	80.1052	9.7175e-15
ko03460	aqu03460	Fanconi anemia pathway - Amphimedon queenslandica (sponge)	Genetic Information Processing; Replication and repair	24184	603	1947	17	48.5462	3.41133e-08
ko04915	oaa04915	Estrogen signaling pathway - Ornithorhynchus anatinus (platypus)	Organismal Systems; Endocrine system	24184	283	1947	45	22.7837	4.764e-06
ko04075	cvr04075	Plant hormone signal transduction - Chlorella variabilis	Environmental Information Processing; Signal transduction	24184	1833	1947	195	147.571	8.10767e-06
ko04540	cmk04540	Gap junction - Callorhinchus milii (elephant shark)	Cellular Processes; Cellular commiunity	24184	161	1947	29	12.9618	2.0628e-05
ko05020	oaa05020	Prion diseases - Ornithorhynchus anatinus (platypus)	Human Diseases; Neurodegenerative diseases	24184	147	1947	27	11.8346	2.71091e-05
ko04910	cmk04910	Insulin signaling pathway - Callorhinchus milii (elephant shark)	Organismal Systems; Endocrine system	24184	407	1947	56	32.7667	2.71299e-05
ko04912	cmk04912	GnRH signaling pathway - Callorhinchus milii (elephant shark)	Organismal Systems; Endocrine system	24184	225	1947	35	18.1142	7.03482e-05
ko04713	oaa04713	Circadian entrainment - Ornithorhynchus anatinus (platypus)	Organismal Systems; Environmental adaptation	24184	173	1947	29	13.9278	7.44743e-05
ko04621	lmc04621	NOD-like receptor signaling pathway - Listeria monocytogenes Clip81459	Organismal Systems; Immune system	24184	101	1947	20	8.13129	9.42047e-05
ko04916	cmk04916	Melanogenesis - Callorhinchus milii (elephant shark)	Organismal Systems; Endocrine system	24184	193	1947	31	15.538	9.56645e-05
ko04270	cmk04270	Vascular smooth muscle contraction - Callorhinchus milii (elephant shark)	Organismal Systems; Circulatory system	24184	197	1947	31	15.86	0.0001368
ko04725	oaa04725	Cholinergic synapse - Ornithorhynchus anatinus (platypus)	Organismal Systems; Nervous system	24184	121	1947	22	9.74144	0.000155272
ko04726	oaa04726	Serotonergic synapse - Ornithorhynchus anatinus (platypus)	Organismal Systems; Nervous system	24184	121	1947	22	9.74144	0.000155272
ko03050	arg03050	Proteasome - Archaeon GW2011_AR20	Genetic Information Processing; Folding, sorting and degradation	24184	181	1947	3	14.5719	0.000158794
ko04014	oaa04014	Ras signaling pathway - Ornithorhynchus anatinus (platypus)	Environmental Information Processing; Signal transduction	24184	270	1947	38	21.7371	0.000264722
ko04723	oaa04723	Retrograde endocannabinoid signaling - Ornithorhynchus anatinus (platypus)	Organismal Systems; Nervous system	24184	178	1947	28	14.3304	0.000268911
ko04914	cmk04914	Progesterone-mediated oocyte maturation - Callorhinchus milii (elephant shark)	Organismal Systems; Endocrine system	24184	252	1947	36	20.288	0.000281413
ko01200	arg01200	Carbon metabolism - Archaeon GW2011_AR20	Metabolism; Overview	24184	735	1947	37	59.1732	0.00033833
ko04120	gla04120	Ubiquitin mediated proteolysis - Giardia lamblia	Genetic Information Processing; Folding, sorting and degradation	24184	611	1947	71	49.1902	0.000416563
ko04013	phu04013	MAPK signaling pathway - fly - Pediculus humanus corporis (human body louse)	Environmental Information Processing; Signal transduction	24184	81	1947	16	6.52113	0.000437562
ko04720	oaa04720	Long-term potentiation - Ornithorhynchus anatinus (platypus)	Organismal Systems; Nervous system	24184	231	1947	33	18.5973	0.000468787
ko00943	vvi00943	Isoflavonoid biosynthesis - Vitis vinifera (wine grape)	Metabolism; Biosynthesis of other secondary metabolites	24184	115	1947	20	9.25839	0.000510257
ko05211	oaa05211	Renal cell carcinoma - Ornithorhynchus anatinus (platypus)	Human Diseases; Cancers	24184	125	1947	21	10.0635	0.000592745
ko04320	aqu04320	Dorso-ventral axis formation - Amphimedon queenslandica (sponge)	Organismal Systems; Development	24184	84	1947	16	6.76265	0.00064756
ko04062	oaa04062	Chemokine signaling pathway - Ornithorhynchus anatinus (platypus)	Organismal Systems; Immune system	24184	153	1947	24	12.3177	0.000686509
ko05216	oaa05216	Thyroid cancer - Ornithorhynchus anatinus (platypus)	Human Diseases; Cancers	24184	85	1947	16	6.84316	0.000733802
ko04730	oaa04730	Long-term depression - Ornithorhynchus anatinus (platypus)	Organismal Systems; Nervous system	24184	110	1947	19	8.85586	0.00073809
ko04024	oaa04024	cAMP signaling pathway - Ornithorhynchus anatinus (platypus)	Environmental Information Processing; Signal transduction	24184	287	1947	38	23.1057	0.000775746
ko04917	oaa04917	Prolactin signaling pathway - Ornithorhynchus anatinus (platypus)	Organismal Systems; Endocrine system	24184	94	1947	17	7.56773	0.000806858
ko05323	oaa05323	Rheumatoid arthritis - Ornithorhynchus anatinus (platypus)	Human Diseases; Immune diseases	24184	133	1947	2	10.7075	0.000935279
ko04930	oaa04930	Type II diabetes mellitus - Ornithorhynchus anatinus (platypus)	Human Diseases; Endocrine and metabolic diseases	24184	121	1947	20	9.74144	0.000937847
ko04960	oaa04960	Aldosterone-regulated sodium reabsorption - Ornithorhynchus anatinus (platypus)	Organismal Systems; Excretory system	24184	79	1947	15	6.36011	0.000952495
ko05131	sdz05131	Shigellosis - Shigella dysenteriae 1617	Human Diseases; Infectious diseases	24184	140	1947	22	11.2711	0.00105457
ko05219	oaa05219	Bladder cancer - Ornithorhynchus anatinus (platypus)	Human Diseases; Cancers	24184	89	1947	16	7.16519	0.00117858
ko05214	oaa05214	Glioma - Ornithorhynchus anatinus (platypus)	Human Diseases; Cancers	24184	160	1947	24	12.8812	0.00122318
ko04664	oaa04664	Fc epsilon RI signaling pathway - Ornithorhynchus anatinus (platypus)	Organismal Systems; Immune system	24184	107	1947	18	8.61433	0.0013082
ko05034	oaa05034	Alcoholism - Ornithorhynchus anatinus (platypus)	Human Diseases; Substance dependence	24184	317	1947	40	25.521	0.00134773
ko04668	oaa04668	TNF signaling pathway - Ornithorhynchus anatinus (platypus)	Environmental Information Processing; Signal transduction	24184	91	1947	16	7.32621	0.0014716
ko05221	oaa05221	Acute myeloid leukemia - Ornithorhynchus anatinus (platypus)	Human Diseases; Cancers	24184	91	1947	16	7.32621	0.0014716
ko04261	cmk04261	Adrenergic signaling in cardiomyocytes - Callorhinchus milii (elephant shark)	Organismal Systems; Circulatory system	24184	249	1947	33	20.0464	0.00149307
ko04921	oaa04921	Oxytocin signaling pathway - Ornithorhynchus anatinus (platypus)	Organismal Systems; Endocrine system	24184	290	1947	37	23.3473	0.00159468
ko04724	oaa04724	Glutamatergic synapse - Ornithorhynchus anatinus (platypus)	Organismal Systems; Nervous system	24184	221	1947	30	17.7922	0.0016228
ko04015	oaa04015	Rap1 signaling pathway - Ornithorhynchus anatinus (platypus)	Environmental Information Processing; Signal transduction	24184	183	1947	26	14.7329	0.00167635
ko04520	cmk04520	Adherens junction - Callorhinchus milii (elephant shark)	Cellular Processes; Cellular commiunity	24184	138	1947	21	11.1101	0.00190926
ko03440	kcr03440	Homologous recombination - Candidatus Korarchaeum cryptofilum	Genetic Information Processing; Replication and repair	24184	299	1947	12	24.0718	0.00210158
ko04922	oaa04922	Glucagon signaling pathway - Ornithorhynchus anatinus (platypus)	Organismal Systems; Endocrine system	24184	296	1947	37	23.8303	0.00217117
ko04550	oaa04550	Signaling pathways regulating pluripotency of stem cells - Ornithorhynchus anatinus (platypus)	Cellular Processes; Cellular commiunity	24184	95	1947	16	7.64824	0.00223228
ko00710	mox00710	Carbon fixation in photosynthetic organisms - Candidatus Methylomirabilis oxyfera	Metabolism; Energy metabolism	24184	248	1947	9	19.9659	0.00225661
ko05223	oaa05223	Non-small cell lung cancer - Ornithorhynchus anatinus (platypus)	Human Diseases; Cancers	24184	96	1947	16	7.72875	0.00246401
ko04650	oaa04650	Natural killer cell mediated cytotoxicity - Ornithorhynchus anatinus (platypus)	Organismal Systems; Immune system	24184	133	1947	20	10.7075	0.00267313
ko05218	oaa05218	Melanoma - Ornithorhynchus anatinus (platypus)	Human Diseases; Cancers	24184	97	1947	16	7.80925	0.00271418
ko00010	agw00010	Glycolysis / Gluconeogenesis - Archaeon GW2011_AR10	Metabolism; Carbohydrate metabolism	24184	401	1947	19	32.2836	0.00284025
ko05161	oaa05161	Hepatitis B - Ornithorhynchus anatinus (platypus)	Human Diseases; Infectious diseases	24184	172	1947	24	13.8473	0.00291197
ko04111	nce04111	Cell cycle - yeast - Nosema ceranae	Cellular Processes; Cell growth and death	24184	377	1947	44	30.3514	0.0031647
ko04626	bac04626	Plant-pathogen interaction - Burkholderia ambifaria MC40-6	Organismal Systems; Environmental adaptation	24184	1888	1947	177	151.999	0.00323359
ko00970	arg00970	Aminoacyl-tRNA biosynthesis - Archaeon GW2011_AR20	Genetic Information Processing; Translation	24184	205	1947	7	16.5041	0.00353267
ko05220	oaa05220	Chronic myeloid leukemia - Ornithorhynchus anatinus (platypus)	Human Diseases; Cancers	24184	100	1947	16	8.05078	0.00358468
ko04380	oaa04380	Osteoclast differentiation - Ornithorhynchus anatinus (platypus)	Organismal Systems; Development	24184	137	1947	20	11.0296	0.00362563
ko04611	oaa04611	Platelet activation - Ornithorhynchus anatinus (platypus)	Organismal Systems; Immune system	24184	147	1947	21	11.8346	0.00376281
ko04113	nce04113	Meiosis - yeast - Nosema ceranae	Cellular Processes; Cell growth and death	24184	287	1947	35	23.1057	0.00378189
ko04112	pzu04112	Cell cycle - Caulobacter - Phenylobacterium zucineum	Cellular Processes; Cell growth and death	24184	66	1947	0	5.31351	0.00389756
ko04012	tsp04012	ErbB signaling pathway - Trichinella spiralis	Environmental Information Processing; Signal transduction	24184	101	1947	16	8.13129	0.00391793
ko00627	hah00627	Aminobenzoate degradation - Halophilic archaeon	Metabolism; Xenobiotics biodegradation and metabolism	24184	42	1947	9	3.38133	0.00394428
ko04068	aqu04068	FoxO signaling pathway - Amphimedon queenslandica (sponge)	Environmental Information Processing; Signal transduction	24184	404	1947	46	32.5251	0.00395756
ko04022	oaa04022	cGMP-PKG signaling pathway - Ornithorhynchus anatinus (platypus)	Environmental Information Processing; Signal transduction	24184	227	1947	29	18.2753	0.00405134
ko05231	oaa05231	Choline metabolism in cancer - Ornithorhynchus anatinus (platypus)	Human Diseases; Cancers	24184	239	1947	30	19.2414	0.00445528
ko04141	gla04141	Protein processing in endoplasmic reticulum - Giardia lamblia	Genetic Information Processing; Folding, sorting and degradation	24184	921	1947	92	74.1477	0.00460099
ko05016	oaa05016	Huntington's disease - Ornithorhynchus anatinus (platypus)	Human Diseases; Neurodegenerative diseases	24184	489	1947	26	39.3683	0.00476572
ko00190	agw00190	Oxidative phosphorylation - Archaeon GW2011_AR10	Metabolism; Energy metabolism	24184	532	1947	29	42.8301	0.00479821
ko04370	cmk04370	VEGF signaling pathway - Callorhinchus milii (elephant shark)	Environmental Information Processing; Signal transduction	24184	141	1947	20	11.3516	0.00482077
ko04350	aqu04350	TGF-beta signaling pathway - Amphimedon queenslandica (sponge)	Environmental Information Processing; Signal transduction	24184	191	1947	25	15.377	0.00510685
ko05215	oaa05215	Prostate cancer - Ornithorhynchus anatinus (platypus)	Human Diseases; Cancers	24184	152	1947	21	12.2372	0.0052684
ko04114	cmk04114	Oocyte meiosis - Callorhinchus milii (elephant shark)	Cellular Processes; Cell growth and death	24184	478	1947	52	38.4827	0.0053853
ko00564	arg00564	Glycerophospholipid metabolism - Archaeon GW2011_AR20	Metabolism; Lipid metabolism	24184	327	1947	38	26.326	0.00546187
ko04662	oaa04662	B cell receptor signaling pathway - Ornithorhynchus anatinus (platypus)	Organismal Systems; Immune system	24184	143	1947	20	11.5126	0.00551963
ko04970	oaa04970	Salivary secretion - Ornithorhynchus anatinus (platypus)	Organismal Systems; Digestive system	24184	96	1947	15	7.72875	0.00558188
ko03040	gla03040	Spliceosome - Giardia lamblia	Genetic Information Processing; Transcription	24184	665	1947	39	53.5377	0.00594175
ko04660	oaa04660	T cell receptor signaling pathway - Ornithorhynchus anatinus (platypus)	Organismal Systems; Immune system	24184	125	1947	18	10.0635	0.00600804
ko00230	arg00230	Purine metabolism - Archaeon GW2011_AR20	Metabolism; Nucleotide metabolism	24184	607	1947	35	48.8682	0.00627158
ko05132	sbv05132	Salmonella infection - Salmonella bongori serovar 48:z41:--	Human Diseases; Infectious diseases	24184	145	1947	20	11.6736	0.00629125
ko04010	tsp04010	MAPK signaling pathway - Trichinella spiralis	Environmental Information Processing; Signal transduction	24184	310	1947	36	24.9574	0.00647723
ko05213	oaa05213	Endometrial cancer - Ornithorhynchus anatinus (platypus)	Human Diseases; Cancers	24184	108	1947	16	8.69484	0.00694626
ko00030	agw00030	Pentose phosphate pathway - Archaeon GW2011_AR10	Metabolism; Carbohydrate metabolism	24184	140	1947	4	11.2711	0.00700639
ko04727	oaa04727	GABAergic synapse - Ornithorhynchus anatinus (platypus)	Organismal Systems; Nervous system	24184	158	1947	21	12.7202	0.00762216
ko00254	scm00254	Aflatoxin biosynthesis - Schizophyllum commune	Metabolism; Biosynthesis of other secondary metabolites	24184	11	1947	4	0.885586	0.00769024
ko00480	hah00480	Glutathione metabolism - Halophilic archaeon	Metabolism; Metabolism of other amino acids	24184	220	1947	27	17.7117	0.00795549
ko04145	gla04145	Phagosome - Giardia lamblia	Cellular Processes; Transport and catabolism	24184	341	1947	17	27.4532	0.00807395
ko04978	oaa04978	Mineral absorption - Ornithorhynchus anatinus (platypus)	Organismal Systems; Digestive system	24184	120	1947	17	9.66093	0.00828925
ko05203	oaa05203	Viral carcinogenesis - Ornithorhynchus anatinus (platypus)	Human Diseases; Cancers	24184	497	1947	52	40.0124	0.00940439
ko05145	tgo05145	Toxoplasmosis - Toxoplasma gondii	Human Diseases; Infectious diseases	24184	795	1947	78	64.0037	0.00958282
ko05200	oaa05200	Pathways in cancer - Ornithorhynchus anatinus (platypus)	Human Diseases; Cancers	24184	299	1947	34	24.0718	0.00967996
ko00240	arg00240	Pyrimidine metabolism - Archaeon GW2011_AR20	Metabolism; Nucleotide metabolism	24184	600	1947	36	48.3047	0.0103343
ko05212	oaa05212	Pancreatic cancer - Ornithorhynchus anatinus (platypus)	Human Diseases; Cancers	24184	134	1947	18	10.788	0.0108344
ko04740	oaa04740	Olfactory transduction - Ornithorhynchus anatinus (platypus)	Organismal Systems; Sensory system	24184	95	1947	14	7.64824	0.010869
ko04971	oaa04971	Gastric acid secretion - Ornithorhynchus anatinus (platypus)	Organismal Systems; Digestive system	24184	95	1947	14	7.64824	0.010869
ko01230	arg01230	Biosynthesis of amino acids - Archaeon GW2011_AR20	Metabolism; Overview	24184	652	1947	40	52.4911	0.0109152
ko00380	agw00380	Tryptophan metabolism - Archaeon GW2011_AR10	Metabolism; Amino acid metabolism	24184	125	1947	17	10.0635	0.0114817
ko04712	ccp04712	Circadian rhythm - plant - Chondrus crispus (carragheen)	Organismal Systems; Environmental adaptation	24184	327	1947	36	26.326	0.0120091
ko01210	agw01210	2-Oxocarboxylic acid metabolism - Archaeon GW2011_AR10	Metabolism; Overview	24184	210	1947	9	16.9066	0.0121305
ko00643	hah00643	Styrene degradation - Halophilic archaeon	Metabolism; Xenobiotics biodegradation and metabolism	24184	34	1947	7	2.73726	0.0121884
ko04919	oaa04919	Thyroid hormone signaling pathway - Ornithorhynchus anatinus (platypus)	Organismal Systems; Endocrine system	24184	220	1947	26	17.7117	0.0127055
ko00040	agw00040	Pentose and glucuronate interconversions - Archaeon GW2011_AR10	Metabolism; Carbohydrate metabolism	24184	439	1947	25	35.3429	0.0129736
ko00290	agw00290	Valine, leucine and isoleucine biosynthesis - Archaeon GW2011_AR10	Metabolism; Amino acid metabolism	24184	73	1947	1	5.87707	0.013864
ko04962	oaa04962	Vasopressin-regulated water reabsorption - Ornithorhynchus anatinus (platypus)	Organismal Systems; Excretory system	24184	131	1947	17	10.5465	0.0162904
ko05133	bhm05133	Pertussis - Bordetella holmesii 44057	Human Diseases; Infectious diseases	24184	709	1947	68	57.08	0.0170432
ko04722	oaa04722	Neurotrophin signaling pathway - Ornithorhynchus anatinus (platypus)	Organismal Systems; Nervous system	24184	781	1947	74	62.8766	0.0173158
ko05130	eok05130	Pathogenic Escherichia coli infection - Escherichia coli O55:H7 CB9615 (EPEC)	Human Diseases; Infectious diseases	24184	92	1947	13	7.40672	0.0174833
ko05210	oaa05210	Colorectal cancer - Ornithorhynchus anatinus (platypus)	Human Diseases; Cancers	24184	143	1947	18	11.5126	0.0177925
ko04150	aqu04150	mTOR signaling pathway - Amphimedon queenslandica (sponge)	Environmental Information Processing; Signal transduction	24184	164	1947	20	13.2033	0.0178071
ko04918	oaa04918	Thyroid hormone synthesis - Ornithorhynchus anatinus (platypus)	Organismal Systems; Endocrine system	24184	83	1947	12	6.68215	0.0184466
ko05160	oaa05160	Hepatitis C - Ornithorhynchus anatinus (platypus)	Human Diseases; Infectious diseases	24184	144	1947	18	11.5931	0.0187027
ko04620	cmk04620	Toll-like receptor signaling pathway - Callorhinchus milii (elephant shark)	Organismal Systems; Immune system	24184	657	1947	63	52.8936	0.0192757
ko04966	oaa04966	Collecting duct acid secretion - Ornithorhynchus anatinus (platypus)	Organismal Systems; Excretory system	24184	68	1947	1	5.47453	0.0196693
ko00592	hah00592	alpha-Linolenic acid metabolism - Halophilic archaeon	Metabolism; Lipid metabolism	24184	232	1947	26	18.6778	0.020139
ko03008	gla03008	Ribosome biogenesis in eukaryotes - Giardia lamblia	Genetic Information Processing; Translation	24184	594	1947	38	47.8216	0.0202846
ko04071	oaa04071	Sphingolipid signaling pathway - Ornithorhynchus anatinus (platypus)	Environmental Information Processing; Signal transduction	24184	266	1947	29	21.4151	0.0205795
ko05152	myv05152	Tuberculosis - Mycobacterium sp. VKM Ac-1817D	Human Diseases; Infectious diseases	24184	901	1947	83	72.5375	0.0206853
ko03022	arg03022	Basal transcription factors - Archaeon GW2011_AR20	Genetic Information Processing; Transcription	24184	135	1947	5	10.8685	0.0212232
ko00500	agw00500	Starch and sucrose metabolism - Archaeon GW2011_AR10	Metabolism; Carbohydrate metabolism	24184	867	1947	80	69.8002	0.0213021
ko05140	lbz05140	Leishmaniasis - Leishmania braziliensis	Human Diseases; Infectious diseases	24184	628	1947	60	50.5589	0.021573
ko00020	agw00020	Citrate cycle (TCA cycle) - Archaeon GW2011_AR10	Metabolism; Carbohydrate metabolism	24184	150	1947	6	12.0762	0.0217481
ko05164	clv05164	Influenza A - Columba livia (rock pigeon)	Human Diseases; Infectious diseases	24184	797	1947	74	64.1647	0.0220047
ko00270	agw00270	Cysteine and methionine metabolism - Archaeon GW2011_AR10	Metabolism; Amino acid metabolism	24184	257	1947	28	20.6905	0.0220604
ko00561	hah00561	Glycerolipid metabolism - Halophilic archaeon	Metabolism; Lipid metabolism	24184	191	1947	22	15.377	0.0224343
ko04360	oaa04360	Axon guidance - Ornithorhynchus anatinus (platypus)	Organismal Systems; Development	24184	159	1947	19	12.8007	0.0229166
ko04066	oaa04066	HIF-1 signaling pathway - Ornithorhynchus anatinus (platypus)	Environmental Information Processing; Signal transduction	24184	193	1947	22	15.538	0.0241925
ko01212	agw01212	Fatty acid metabolism - Archaeon GW2011_AR10	Metabolism; Overview	24184	238	1947	26	19.1609	0.0246052
ko05032	oaa05032	Morphine addiction - Ornithorhynchus anatinus (platypus)	Human Diseases; Substance dependence	24184	98	1947	13	7.88976	0.0254673
ko03430	arg03430	Mismatch repair - Archaeon GW2011_AR20	Genetic Information Processing; Replication and repair	24184	205	1947	10	16.5041	0.0255386
ko04911	oaa04911	Insulin secretion - Ornithorhynchus anatinus (platypus)	Organismal Systems; Endocrine system	24184	40	1947	7	3.22031	0.0255557
ko04932	oaa04932	Non-alcoholic fatty liver disease (NAFLD) - Ornithorhynchus anatinus (platypus)	Human Diseases; Endocrine and metabolic diseases	24184	289	1947	16	23.2667	0.0255574
ko05142	tcr05142	Chagas disease (American trypanosomiasis) - Trypanosoma cruzi	Human Diseases; Infectious diseases	24184	676	1947	63	54.4233	0.0259868
ko00362	hah00362	Benzoate degradation - Halophilic archaeon	Metabolism; Xenobiotics biodegradation and metabolism	24184	16	1947	4	1.28812	0.027895
ko03420	arg03420	Nucleotide excision repair - Archaeon GW2011_AR20	Genetic Information Processing; Replication and repair	24184	285	1947	16	22.9447	0.0284715
ko05169	oaa05169	Epstein-Barr virus infection - Ornithorhynchus anatinus (platypus)	Human Diseases; Infectious diseases	24184	636	1947	43	51.2029	0.0293946
ko05205	oaa05205	Proteoglycans in cancer - Ornithorhynchus anatinus (platypus)	Human Diseases; Cancers	24184	268	1947	28	21.5761	0.0303386
ko00770	agw00770	Pantothenate and CoA biosynthesis - Archaeon GW2011_AR10	Metabolism; Metabolism of cofactors and vitamins	24184	79	1947	2	6.36011	0.0310115
ko04666	oaa04666	Fc gamma R-mediated phagocytosis - Ornithorhynchus anatinus (platypus)	Organismal Systems; Immune system	24184	235	1947	25	18.9193	0.0316625
ko00906	hah00906	Carotenoid biosynthesis - Halophilic archaeon	Metabolism; Metabolism of terpenoids and polyketides	24184	305	1947	31	24.5549	0.031942
ko04750	oaa04750	Inflammatory mediator regulation of TRP channels - Ornithorhynchus anatinus (platypus)	Organismal Systems; Sensory system	24184	113	1947	14	9.09738	0.032337
ko01220	hah01220	Degradation of aromatic compounds - Halophilic archaeon	Metabolism; Overview	24184	78	1947	2	6.27961	0.0328792
ko00430	hah00430	Taurine and hypotaurine metabolism - Halophilic archaeon	Metabolism; Metabolism of other amino acids	24184	25	1947	5	2.01269	0.0334915
ko04140	gla04140	Regulation of autophagy - Giardia lamblia	Cellular Processes; Transport and catabolism	24184	148	1947	17	11.9152	0.0355892
ko00900	agw00900	Terpenoid backbone biosynthesis - Archaeon GW2011_AR10	Metabolism; Metabolism of terpenoids and polyketides	24184	228	1947	24	18.3558	0.0359415
ko00520	arg00520	Amino sugar and nucleotide sugar metabolism - Archaeon GW2011_AR20	Metabolism; Carbohydrate metabolism	24184	444	1947	42	35.7455	0.0366465
ko05230	oaa05230	Central carbon metabolism in cancer - Ornithorhynchus anatinus (platypus)	Human Diseases; Cancers	24184	206	1947	22	16.5846	0.0371129
ko00603	gtt00603	Glycosphingolipid biosynthesis - globo series - Guillardia theta	Metabolism; Glycan biosynthesis and metabolism	24184	26	1947	5	2.0932	0.0381325
ko00730	agw00730	Thiamine metabolism - Archaeon GW2011_AR10	Metabolism; Metabolism of cofactors and vitamins	24184	35	1947	6	2.81777	0.0386982
ko04913	oaa04913	Ovarian steroidogenesis - Ornithorhynchus anatinus (platypus)	Organismal Systems; Endocrine system	24184	35	1947	6	2.81777	0.0386982
ko05030	oaa05030	Cocaine addiction - Ornithorhynchus anatinus (platypus)	Human Diseases; Substance dependence	24184	35	1947	6	2.81777	0.0386982
ko05204	oaa05204	Chemical carcinogenesis - Ornithorhynchus anatinus (platypus)	Human Diseases; Cancers	24184	128	1947	15	10.305	0.0387762
ko03020	arg03020	RNA polymerase - Archaeon GW2011_AR20	Genetic Information Processing; Transcription	24184	272	1947	16	21.8981	0.0394849
ko05010	oaa05010	Alzheimer's disease - Ornithorhynchus anatinus (platypus)	Human Diseases; Neurodegenerative diseases	24184	450	1947	42	36.2285	0.0400738
ko00565	mpw00565	Ether lipid metabolism - Myroides profundi	Metabolism; Lipid metabolism	24184	140	1947	16	11.2711	0.0400871
ko00410	agw00410	beta-Alanine metabolism - Archaeon GW2011_AR10	Metabolism; Metabolism of other amino acids	24184	129	1947	15	10.3855	0.0403543
ko02010	agw02010	ABC transporters - Archaeon GW2011_AR10	Environmental Information Processing; Membrane transport	24184	361	1947	23	29.0633	0.0408234
ko03320	cmk03320	PPAR signaling pathway - Callorhinchus milii (elephant shark)	Organismal Systems; Endocrine system	24184	86	1947	11	6.92367	0.0414974
ko04110	cmk04110	Cell cycle - Callorhinchus milii (elephant shark)	Cellular Processes; Cell growth and death	24184	543	1947	49	43.7157	0.0428548
ko00860	arg00860	Porphyrin and chlorophyll metabolism - Archaeon GW2011_AR20	Metabolism; Metabolism of cofactors and vitamins	24184	142	1947	16	11.4321	0.0431034
ko04530	cmk04530	Tight junction - Callorhinchus milii (elephant shark)	Cellular Processes; Cellular commiunity	24184	161	1947	8	12.9618	0.0436366
ko04260	cmk04260	Cardiac muscle contraction - Callorhinchus milii (elephant shark)	Organismal Systems; Circulatory system	24184	56	1947	1	4.50844	0.0444446
ko05031	oaa05031	Amphetamine addiction - Ornithorhynchus anatinus (platypus)	Human Diseases; Substance dependence	24184	143	1947	16	11.5126	0.0446356
ko00942	mus00942	Anthocyanin biosynthesis - Musa acuminata (wild Malaysian banana)	Metabolism; Biosynthesis of other secondary metabolites	24184	19	1947	4	1.52965	0.0461995
ko00950	ccp00950	Isoquinoline alkaloid biosynthesis - Chondrus crispus (carragheen)	Metabolism; Biosynthesis of other secondary metabolites	24184	72	1947	2	5.79656	0.0463563
ko04151	oaa04151	PI3K-Akt signaling pathway - Ornithorhynchus anatinus (platypus)	Environmental Information Processing; Signal transduction	24184	336	1947	32	27.0506	0.046399
ko00280	agw00280	Valine, leucine and isoleucine degradation - Archaeon GW2011_AR10	Metabolism; Amino acid metabolism	24184	156	1947	17	12.5592	0.0469037
ko05012	oaa05012	Parkinson's disease - Ornithorhynchus anatinus (platypus)	Human Diseases; Neurodegenerative diseases	24184	340	1947	22	27.3726	0.0474208
ko00350	hah00350	Tyrosine metabolism - Halophilic archaeon	Metabolism; Amino acid metabolism	24184	172	1947	9	13.8473	0.0474918
ko04340	aqu04340	Hedgehog signaling pathway - Amphimedon queenslandica (sponge)	Environmental Information Processing; Signal transduction	24184	78	1947	10	6.27961	0.0477345
ko00625	agw00625	Chloroalkane and chloroalkene degradation - Archaeon GW2011_AR10	Metabolism; Xenobiotics biodegradation and metabolism	24184	87	1947	3	7.00418	0.0477815
ko00830	aqu00830	Retinol metabolism - Amphimedon queenslandica (sponge)	Metabolism; Metabolism of cofactors and vitamins	24184	87	1947	3	7.00418	0.0477815
ko00195	ceo00195	Photosynthesis - Cyanobacterium endosymbiont of Epithemia turgida	Metabolism; Energy metabolism	24184	326	1947	21	26.2455	0.0486619
ko04510	cmk04510	Focal adhesion - Callorhinchus milii (elephant shark)	Cellular Processes; Cellular commiunity	24184	169	1947	18	13.6058	0.0488172
ko00511	clg00511	Other glycan degradation - Caldisphaera lagunensis	Metabolism; Glycan biosynthesis and metabolism	24184	193	1947	20	15.538	0.0492762
ko00650	agw00650	Butanoate metabolism - Archaeon GW2011_AR10	Metabolism; Carbohydrate metabolism	24184	68	1947	9	5.47453	0.0494318
ko03013	gla03013	RNA transport - Giardia lamblia	Genetic Information Processing; Translation	24184	752	1947	57	60.5418	0.0494922
CB-1 DEG genes enriched pathways
KO ID	map ID	Name	Class	Total in Reference	Number in Reference	Total in Query	Number in Query	Expected Number in Query	Hypergeometric P value
ko03010	arg03010	Ribosome - Archaeon GW2011_AR20	Genetic Information Processing; Translation	24184	995	664	9	27.3189	2.07795e-05
ko04120	gla04120	Ubiquitin mediated proteolysis - Giardia lamblia	Genetic Information Processing; Folding, sorting and degradation	24184	611	664	31	16.7757	0.000437727
ko03013	gla03013	RNA transport - Giardia lamblia	Genetic Information Processing; Translation	24184	752	664	36	20.647	0.000464653
ko03018	arg03018	RNA degradation - Archaeon GW2011_AR20	Genetic Information Processing; Folding, sorting and degradation	24184	574	664	29	15.7598	0.000675083
ko04141	gla04141	Protein processing in endoplasmic reticulum - Giardia lamblia	Genetic Information Processing; Folding, sorting and degradation	24184	921	664	40	25.2871	0.00130693
ko03008	gla03008	Ribosome biogenesis in eukaryotes - Giardia lamblia	Genetic Information Processing; Translation	24184	594	664	28	16.309	0.0020022
ko04310	aqu04310	Wnt signaling pathway - Amphimedon queenslandica (sponge)	Environmental Information Processing; Signal transduction	24184	251	664	15	6.8915	0.00252317
ko00250	agw00250	Alanine, aspartate and glutamate metabolism - Archaeon GW2011_AR10	Metabolism; Amino acid metabolism	24184	233	664	14	6.39729	0.00321743
ko03460	aqu03460	Fanconi anemia pathway - Amphimedon queenslandica (sponge)	Genetic Information Processing; Replication and repair	24184	603	664	7	16.5561	0.00380201
ko04626	bac04626	Plant-pathogen interaction - Burkholderia ambifaria MC40-6	Organismal Systems; Environmental adaptation	24184	1888	664	68	51.8372	0.00391497
ko05168	cmk05168	Herpes simplex infection - Callorhinchus milii (elephant shark)	Human Diseases; Infectious diseases	24184	303	664	16	8.31922	0.0055041
ko00900	agw00900	Terpenoid backbone biosynthesis - Archaeon GW2011_AR10	Metabolism; Metabolism of terpenoids and polyketides	24184	228	664	13	6.26001	0.00629589
ko00061	hah00061	Fatty acid biosynthesis - Halophilic archaeon	Metabolism; Lipid metabolism	24184	147	664	9	4.03606	0.0129244
ko00195	ceo00195	Photosynthesis - Cyanobacterium endosymbiont of Epithemia turgida	Metabolism; Energy metabolism	24184	326	664	3	8.95071	0.0143577
ko05034	oaa05034	Alcoholism - Ornithorhynchus anatinus (platypus)	Human Diseases; Substance dependence	24184	317	664	3	8.70361	0.0169939
ko00680	agw00680	Methane metabolism - Archaeon GW2011_AR10	Metabolism; Energy metabolism	24184	162	664	9	4.4479	0.0209596
ko05322	oaa05322	Systemic lupus erythematosus - Ornithorhynchus anatinus (platypus)	Human Diseases; Immune diseases	24184	136	664	0	3.73404	0.0224376
ko04145	gla04145	Phagosome - Giardia lamblia	Cellular Processes; Transport and catabolism	24184	341	664	15	9.36255	0.0235062
ko00650	agw00650	Butanoate metabolism - Archaeon GW2011_AR10	Metabolism; Carbohydrate metabolism	24184	68	664	5	1.86702	0.0280424
ko04113	nce04113	Meiosis - yeast - Nosema ceranae	Cellular Processes; Cell growth and death	24184	287	664	3	7.87992	0.0292424
ko04612	oaa04612	Antigen processing and presentation - Ornithorhynchus anatinus (platypus)	Organismal Systems; Immune system	24184	234	664	11	6.42474	0.0303268
ko04922	oaa04922	Glucagon signaling pathway - Ornithorhynchus anatinus (platypus)	Organismal Systems; Endocrine system	24184	296	664	13	8.12703	0.0311305
ko00254	scm00254	Aflatoxin biosynthesis - Schizophyllum commune	Metabolism; Biosynthesis of other secondary metabolites	24184	11	664	2	0.302018	0.0322473
ko00920	arg00920	Sulfur metabolism - Archaeon GW2011_AR20	Metabolism; Energy metabolism	24184	80	664	5	2.19649	0.0323749
ko00190	agw00190	Oxidative phosphorylation - Archaeon GW2011_AR10	Metabolism; Energy metabolism	24184	532	664	9	14.6067	0.0363409
ko04068	aqu04068	FoxO signaling pathway - Amphimedon queenslandica (sponge)	Environmental Information Processing; Signal transduction	24184	404	664	16	11.0923	0.0375661
ko05142	tcr05142	Chagas disease (American trypanosomiasis) - Trypanosoma cruzi	Human Diseases; Infectious diseases	24184	676	664	13	18.5604	0.0421106
ko05133	bhm05133	Pertussis - Bordetella holmesii 44057	Human Diseases; Infectious diseases	24184	709	664	14	19.4664	0.0441303
ko04075	cvr04075	Plant hormone signal transduction - Chlorella variabilis	Environmental Information Processing; Signal transduction	24184	1833	664	55	50.3272	0.045015
ko04722	oaa04722	Neurotrophin signaling pathway - Ornithorhynchus anatinus (platypus)	Organismal Systems; Nervous system	24184	781	664	16	21.4433	0.0455477
ko05140	lbz05140	Leishmaniasis - Leishmania braziliensis	Human Diseases; Infectious diseases	24184	628	664	12	17.2425	0.0456601
ko00270	agw00270	Cysteine and methionine metabolism - Archaeon GW2011_AR10	Metabolism; Amino acid metabolism	24184	257	664	11	7.05624	0.0460114
ko04620	cmk04620	Toll-like receptor signaling pathway - Callorhinchus milii (elephant shark)	Organismal Systems; Immune system	24184	657	664	13	18.0387	0.0493855
ko04712	ccp04712	Circadian rhythm - plant - Chondrus crispus (carragheen)	Organismal Systems; Environmental adaptation	24184	327	664	13	8.97817	0.0494806
ko04520	cmk04520	Adherens junction - Callorhinchus milii (elephant shark)	Cellular Processes; Cellular commiunity	24184	138	664	7	3.78895	0.0495374
ko03440	kcr03440	Homologous recombination - Candidatus Korarchaeum cryptofilum	Genetic Information Processing; Replication and repair	24184	299	664	4	8.20939	0.0497535
K326 DEG genes enriched pathways
KO ID	map ID	Name	Class	Total in Reference	Number in Reference	Total in Query	Number in Query	Expected Number in Query	Hypergeometric P value
ko03010	arg03010	Ribosome - Archaeon GW2011_AR20	Genetic Information Processing; Translation	24184	995	1997	41	82.1624	5.05061e-08
ko03460	aqu03460	Fanconi anemia pathway - Amphimedon queenslandica (sponge)	Genetic Information Processing; Replication and repair	24184	603	1997	24	49.7929	9.73919e-06
ko04111	nce04111	Cell cycle - yeast - Nosema ceranae	Cellular Processes; Cell growth and death	24184	377	1997	54	31.1309	2.45071e-05
ko04915	oaa04915	Estrogen signaling pathway - Ornithorhynchus anatinus (platypus)	Organismal Systems; Endocrine system	24184	283	1997	42	23.3688	7.69355e-05
ko04075	cvr04075	Plant hormone signal transduction - Chlorella variabilis	Environmental Information Processing; Signal transduction	24184	1833	1997	191	151.36	0.000104326
ko04914	cmk04914	Progesterone-mediated oocyte maturation - Callorhinchus milii (elephant shark)	Organismal Systems; Endocrine system	24184	252	1997	37	20.809	0.000225948
ko01200	arg01200	Carbon metabolism - Archaeon GW2011_AR20	Metabolism; Overview	24184	735	1997	38	60.6928	0.000296031
ko04621	lmc04621	NOD-like receptor signaling pathway - Listeria monocytogenes Clip81459	Organismal Systems; Immune system	24184	101	1997	19	8.3401	0.000356085
ko04068	aqu04068	FoxO signaling pathway - Amphimedon queenslandica (sponge)	Environmental Information Processing; Signal transduction	24184	404	1997	52	33.3604	0.000397682
ko05020	oaa05020	Prion diseases - Ornithorhynchus anatinus (platypus)	Human Diseases; Neurodegenerative diseases	24184	147	1997	24	12.1386	0.000557787
ko00710	mox00710	Carbon fixation in photosynthetic organisms - Candidatus Methylomirabilis oxyfera	Metabolism; Energy metabolism	24184	248	1997	8	20.4787	0.000683358
ko04120	gla04120	Ubiquitin mediated proteolysis - Giardia lamblia	Genetic Information Processing; Folding, sorting and degradation	24184	611	1997	71	50.4535	0.000760917
ko04978	oaa04978	Mineral absorption - Ornithorhynchus anatinus (platypus)	Organismal Systems; Digestive system	24184	120	1997	20	9.90903	0.00113044
ko05034	oaa05034	Alcoholism - Ornithorhynchus anatinus (platypus)	Human Diseases; Substance dependence	24184	317	1997	41	26.1764	0.00120957
ko03050	arg03050	Proteasome - Archaeon GW2011_AR20	Genetic Information Processing; Folding, sorting and degradation	24184	181	1997	5	14.9461	0.00148085
ko02010	agw02010	ABC transporters - Archaeon GW2011_AR10	Environmental Information Processing; Membrane transport	24184	361	1997	16	29.8097	0.00154316
ko05211	oaa05211	Renal cell carcinoma - Ornithorhynchus anatinus (platypus)	Human Diseases; Cancers	24184	125	1997	20	10.3219	0.00178845
ko04540	cmk04540	Gap junction - Callorhinchus milii (elephant shark)	Cellular Processes; Cellular commiunity	24184	161	1997	24	13.2946	0.00179003
ko00232	saci00232	Caffeine metabolism - Singulisphaera acidiphila	Metabolism; Biosynthesis of other secondary metabolites	24184	4	1997	3	0.330301	0.00206365
ko04141	gla04141	Protein processing in endoplasmic reticulum - Giardia lamblia	Genetic Information Processing; Folding, sorting and degradation	24184	921	1997	97	76.0518	0.00210084
ko05322	oaa05322	Systemic lupus erythematosus - Ornithorhynchus anatinus (platypus)	Human Diseases; Immune diseases	24184	136	1997	21	11.2302	0.00213373
ko04976	oaa04976	Bile secretion - Ornithorhynchus anatinus (platypus)	Organismal Systems; Digestive system	24184	351	1997	16	28.9839	0.00232232
ko05323	oaa05323	Rheumatoid arthritis - Ornithorhynchus anatinus (platypus)	Human Diseases; Immune diseases	24184	133	1997	3	10.9825	0.00289117
ko04962	oaa04962	Vasopressin-regulated water reabsorption - Ornithorhynchus anatinus (platypus)	Organismal Systems; Excretory system	24184	131	1997	20	10.8174	0.00295087
ko04113	nce04113	Meiosis - yeast - Nosema ceranae	Cellular Processes; Cell growth and death	24184	287	1997	36	23.6991	0.00327623
ko04010	tsp04010	MAPK signaling pathway - Trichinella spiralis	Environmental Information Processing; Signal transduction	24184	310	1997	38	25.5983	0.00372443
ko04062	oaa04062	Chemokine signaling pathway - Ornithorhynchus anatinus (platypus)	Organismal Systems; Immune system	24184	153	1997	22	12.634	0.00382769
ko04110	cmk04110	Cell cycle - Callorhinchus milii (elephant shark)	Cellular Processes; Cell growth and death	24184	543	1997	60	44.8384	0.00405952
ko00643	hah00643	Styrene degradation - Halophilic archaeon	Metabolism; Xenobiotics biodegradation and metabolism	24184	34	1997	8	2.80756	0.00415216
ko01210	agw01210	2-Oxocarboxylic acid metabolism - Archaeon GW2011_AR10	Metabolism; Overview	24184	210	1997	8	17.3408	0.00476654
ko00909	hah00909	Sesquiterpenoid and triterpenoid biosynthesis - Halophilic archaeon	Metabolism; Metabolism of terpenoids and polyketides	24184	141	1997	4	11.6431	0.00538438
ko04725	oaa04725	Cholinergic synapse - Ornithorhynchus anatinus (platypus)	Organismal Systems; Nervous system	24184	121	1997	18	9.99161	0.00560233
ko04726	oaa04726	Serotonergic synapse - Ornithorhynchus anatinus (platypus)	Organismal Systems; Nervous system	24184	121	1997	18	9.99161	0.00560233
ko01212	agw01212	Fatty acid metabolism - Archaeon GW2011_AR10	Metabolism; Overview	24184	238	1997	30	19.6529	0.00569354
ko05131	sdz05131	Shigellosis - Shigella dysenteriae 1617	Human Diseases; Infectious diseases	24184	140	1997	20	11.5605	0.00571011
ko04917	oaa04917	Prolactin signaling pathway - Ornithorhynchus anatinus (platypus)	Organismal Systems; Endocrine system	24184	94	1997	15	7.76207	0.00574617
ko05164	clv05164	Influenza A - Columba livia (rock pigeon)	Human Diseases; Infectious diseases	24184	797	1997	82	65.8125	0.00580987
ko04550	oaa04550	Signaling pathways regulating pluripotency of stem cells - Ornithorhynchus anatinus (platypus)	Cellular Processes; Cellular commiunity	24184	95	1997	15	7.84465	0.00626217
ko05215	oaa05215	Prostate cancer - Ornithorhynchus anatinus (platypus)	Human Diseases; Cancers	24184	152	1997	21	12.5514	0.00669377
ko03018	arg03018	RNA degradation - Archaeon GW2011_AR20	Genetic Information Processing; Folding, sorting and degradation	24184	574	1997	61	47.3982	0.00728981
ko04960	oaa04960	Aldosterone-regulated sodium reabsorption - Ornithorhynchus anatinus (platypus)	Organismal Systems; Excretory system	24184	79	1997	13	6.52345	0.00735434
ko00380	agw00380	Tryptophan metabolism - Archaeon GW2011_AR10	Metabolism; Amino acid metabolism	24184	125	1997	18	10.3219	0.00746372
ko04664	oaa04664	Fc epsilon RI signaling pathway - Ornithorhynchus anatinus (platypus)	Organismal Systems; Immune system	24184	107	1997	16	8.83555	0.00787311
ko00254	scm00254	Aflatoxin biosynthesis - Schizophyllum commune	Metabolism; Biosynthesis of other secondary metabolites	24184	11	1997	4	0.908328	0.00837872
ko00010	agw00010	Glycolysis / Gluconeogenesis - Archaeon GW2011_AR10	Metabolism; Carbohydrate metabolism	24184	401	1997	22	33.1127	0.00863359
ko04013	phu04013	MAPK signaling pathway - fly - Pediculus humanus corporis (human body louse)	Environmental Information Processing; Signal transduction	24184	81	1997	13	6.6886	0.00880904
ko04520	cmk04520	Adherens junction - Callorhinchus milii (elephant shark)	Cellular Processes; Cellular commiunity	24184	138	1997	19	11.3954	0.00932806
ko05221	oaa05221	Acute myeloid leukemia - Ornithorhynchus anatinus (platypus)	Human Diseases; Cancers	24184	91	1997	14	7.51435	0.00952645
ko04730	oaa04730	Long-term depression - Ornithorhynchus anatinus (platypus)	Organismal Systems; Nervous system	24184	110	1997	16	9.08328	0.0097976
ko04012	tsp04012	ErbB signaling pathway - Trichinella spiralis	Environmental Information Processing; Signal transduction	24184	101	1997	15	8.3401	0.0100837
ko03040	gla03040	Spliceosome - Giardia lamblia	Genetic Information Processing; Transcription	24184	665	1997	42	54.9125	0.0102332
ko00073	scu00073	Cutin, suberine and wax biosynthesis - Sorangium cellulosum So0157-2	Metabolism; Lipid metabolism	24184	237	1997	11	19.5703	0.0109029
ko04370	cmk04370	VEGF signaling pathway - Callorhinchus milii (elephant shark)	Environmental Information Processing; Signal transduction	24184	141	1997	19	11.6431	0.0111682
ko04626	bac04626	Plant-pathogen interaction - Burkholderia ambifaria MC40-6	Organismal Systems; Environmental adaptation	24184	1888	1997	173	155.902	0.0113374
ko04320	aqu04320	Dorso-ventral axis formation - Amphimedon queenslandica (sponge)	Organismal Systems; Development	24184	84	1997	13	6.93632	0.0113494
ko05010	oaa05010	Alzheimer's disease - Ornithorhynchus anatinus (platypus)	Human Diseases; Neurodegenerative diseases	24184	450	1997	48	37.1589	0.0121415
ko05216	oaa05216	Thyroid cancer - Ornithorhynchus anatinus (platypus)	Human Diseases; Cancers	24184	85	1997	13	7.0189	0.0122956
ko04650	oaa04650	Natural killer cell mediated cytotoxicity - Ornithorhynchus anatinus (platypus)	Organismal Systems; Immune system	24184	133	1997	18	10.9825	0.0124403
ko04662	oaa04662	B cell receptor signaling pathway - Ornithorhynchus anatinus (platypus)	Organismal Systems; Immune system	24184	143	1997	19	11.8083	0.012523
ko05203	oaa05203	Viral carcinogenesis - Ornithorhynchus anatinus (platypus)	Human Diseases; Cancers	24184	497	1997	52	41.0399	0.0130033
ko05212	oaa05212	Pancreatic cancer - Ornithorhynchus anatinus (platypus)	Human Diseases; Cancers	24184	134	1997	18	11.0651	0.0131882
ko00627	hah00627	Aminobenzoate degradation - Halophilic archaeon	Metabolism; Xenobiotics biodegradation and metabolism	24184	42	1997	8	3.46816	0.0135698
ko05223	oaa05223	Non-small cell lung cancer - Ornithorhynchus anatinus (platypus)	Human Diseases; Cancers	24184	96	1997	14	7.92722	0.0138895
ko00190	agw00190	Oxidative phosphorylation - Archaeon GW2011_AR10	Metabolism; Energy metabolism	24184	532	1997	33	43.93	0.0139409
ko05132	sbv05132	Salmonella infection - Salmonella bongori serovar 48:z41:--	Human Diseases; Infectious diseases	24184	145	1997	19	11.9734	0.0139824
ko05166	oaa05166	HTLV-I infection - Ornithorhynchus anatinus (platypus)	Human Diseases; Infectious diseases	24184	446	1997	47	36.8286	0.0146197
ko00196	scs00196	Photosynthesis - antenna proteins - Stanieria cyanosphaera	Metabolism; Energy metabolism	24184	78	1997	12	6.44087	0.0146969
ko04380	oaa04380	Osteoclast differentiation - Ornithorhynchus anatinus (platypus)	Organismal Systems; Development	24184	137	1997	18	11.3128	0.0156056
ko04723	oaa04723	Retrograde endocannabinoid signaling - Ornithorhynchus anatinus (platypus)	Organismal Systems; Nervous system	24184	178	1997	22	14.6984	0.0157887
ko05219	oaa05219	Bladder cancer - Ornithorhynchus anatinus (platypus)	Human Diseases; Cancers	24184	89	1997	13	7.3492	0.016594
ko05145	tgo05145	Toxoplasmosis - Toxoplasma gondii	Human Diseases; Infectious diseases	24184	795	1997	77	65.6473	0.0169695
ko04620	cmk04620	Toll-like receptor signaling pathway - Callorhinchus milii (elephant shark)	Organismal Systems; Immune system	24184	657	1997	65	54.2519	0.017103
ko04350	aqu04350	TGF-beta signaling pathway - Amphimedon queenslandica (sponge)	Environmental Information Processing; Signal transduction	24184	191	1997	23	15.7719	0.0176832
ko05220	oaa05220	Chronic myeloid leukemia - Ornithorhynchus anatinus (platypus)	Human Diseases; Cancers	24184	100	1997	14	8.25753	0.0181884
ko00020	agw00020	Citrate cycle (TCA cycle) - Archaeon GW2011_AR10	Metabolism; Carbohydrate metabolism	24184	150	1997	6	12.3863	0.0182956
ko04668	oaa04668	TNF signaling pathway - Ornithorhynchus anatinus (platypus)	Environmental Information Processing; Signal transduction	24184	91	1997	13	7.51435	0.0190551
ko04916	cmk04916	Melanogenesis - Callorhinchus milii (elephant shark)	Organismal Systems; Endocrine system	24184	193	1997	23	15.937	0.0192092
ko04112	pzu04112	Cell cycle - Caulobacter - Phenylobacterium zucineum	Cellular Processes; Cell growth and death	24184	66	1997	1	5.44997	0.0200112
ko00970	arg00970	Aminoacyl-tRNA biosynthesis - Archaeon GW2011_AR20	Genetic Information Processing; Translation	24184	205	1997	10	16.9279	0.0211884
ko05231	oaa05231	Choline metabolism in cancer - Ornithorhynchus anatinus (platypus)	Human Diseases; Cancers	24184	239	1997	27	19.7355	0.0215485
ko04145	gla04145	Phagosome - Giardia lamblia	Cellular Processes; Transport and catabolism	24184	341	1997	20	28.1582	0.0218082
ko05160	oaa05160	Hepatitis C - Ornithorhynchus anatinus (platypus)	Human Diseases; Infectious diseases	24184	144	1997	18	11.8908	0.0222564
ko03030	arg03030	DNA replication - Archaeon GW2011_AR20	Genetic Information Processing; Replication and repair	24184	240	1997	27	19.8181	0.0222824
ko05142	tcr05142	Chagas disease (American trypanosomiasis) - Trypanosoma cruzi	Human Diseases; Infectious diseases	24184	676	1997	65	55.8209	0.0235427
ko04919	oaa04919	Thyroid hormone signaling pathway - Ornithorhynchus anatinus (platypus)	Organismal Systems; Endocrine system	24184	220	1997	25	18.1666	0.0236575
ko04660	oaa04660	T cell receptor signaling pathway - Ornithorhynchus anatinus (platypus)	Organismal Systems; Immune system	24184	125	1997	16	10.3219	0.0241132
ko04724	oaa04724	Glutamatergic synapse - Ornithorhynchus anatinus (platypus)	Organismal Systems; Nervous system	24184	221	1997	25	18.2491	0.0244799
ko04961	oaa04961	Endocrine and other factor-regulated calcium reabsorption - Ornithorhynchus anatinus (platypus)	Organismal Systems; Excretory system	24184	136	1997	17	11.2302	0.0249027
ko04612	oaa04612	Antigen processing and presentation - Ornithorhynchus anatinus (platypus)	Organismal Systems; Immune system	24184	234	1997	26	19.3226	0.0261702
ko04142	aqu04142	Lysosome - Amphimedon queenslandica (sponge)	Cellular Processes; Transport and catabolism	24184	320	1997	19	26.4241	0.0266356
ko05162	oaa05162	Measles - Ornithorhynchus anatinus (platypus)	Human Diseases; Infectious diseases	24184	673	1997	64	55.5731	0.0267765
ko04666	oaa04666	Fc gamma R-mediated phagocytosis - Ornithorhynchus anatinus (platypus)	Organismal Systems; Immune system	24184	235	1997	26	19.4052	0.0270042
ko04360	oaa04360	Axon guidance - Ornithorhynchus anatinus (platypus)	Organismal Systems; Development	24184	159	1997	19	13.1295	0.0271048
ko04722	oaa04722	Neurotrophin signaling pathway - Ornithorhynchus anatinus (platypus)	Organismal Systems; Nervous system	24184	781	1997	73	64.4913	0.0271296
ko05218	oaa05218	Melanoma - Ornithorhynchus anatinus (platypus)	Human Diseases; Cancers	24184	97	1997	13	8.0098	0.0276598
ko05140	lbz05140	Leishmaniasis - Leishmania braziliensis	Human Diseases; Infectious diseases	24184	628	1997	60	51.8573	0.0276842
ko04912	cmk04912	GnRH signaling pathway - Callorhinchus milii (elephant shark)	Organismal Systems; Endocrine system	24184	225	1997	25	18.5794	0.0279055
ko04014	oaa04014	Ras signaling pathway - Ornithorhynchus anatinus (platypus)	Environmental Information Processing; Signal transduction	24184	270	1997	29	22.2953	0.0282833
ko04115	cmk04115	p53 signaling pathway - Callorhinchus milii (elephant shark)	Cellular Processes; Cell growth and death	24184	248	1997	27	20.4787	0.0285899
ko00260	agw00260	Glycine, serine and threonine metabolism - Archaeon GW2011_AR10	Metabolism; Amino acid metabolism	24184	215	1997	24	17.7537	0.0288437
ko00941	ppp00941	Flavonoid biosynthesis - Physcomitrella patens subsp. patens	Metabolism; Biosynthesis of other secondary metabolites	24184	264	1997	15	21.7999	0.028876
ko05213	oaa05213	Endometrial cancer - Ornithorhynchus anatinus (platypus)	Human Diseases; Cancers	24184	108	1997	14	8.91813	0.0289225
ko00521	arg00521	Streptomycin biosynthesis - Archaeon GW2011_AR20	Metabolism; Biosynthesis of other secondary metabolites	24184	41	1997	0	3.38559	0.0291113
ko05161	oaa05161	Hepatitis B - Ornithorhynchus anatinus (platypus)	Human Diseases; Infectious diseases	24184	172	1997	20	14.2029	0.0295998
ko00362	hah00362	Benzoate degradation - Halophilic archaeon	Metabolism; Xenobiotics biodegradation and metabolism	24184	16	1997	4	1.3212	0.0300521
ko04713	oaa04713	Circadian entrainment - Ornithorhynchus anatinus (platypus)	Organismal Systems; Environmental adaptation	24184	173	1997	20	14.2855	0.0307134
ko03410	arg03410	Base excision repair - Archaeon GW2011_AR20	Genetic Information Processing; Replication and repair	24184	141	1997	17	11.6431	0.0311142
ko04930	oaa04930	Type II diabetes mellitus - Ornithorhynchus anatinus (platypus)	Human Diseases; Endocrine and metabolic diseases	24184	121	1997	15	9.99161	0.0328249
ko04270	cmk04270	Vascular smooth muscle contraction - Callorhinchus milii (elephant shark)	Organismal Systems; Circulatory system	24184	197	1997	22	16.2673	0.032929
ko05210	oaa05210	Colorectal cancer - Ornithorhynchus anatinus (platypus)	Human Diseases; Cancers	24184	143	1997	17	11.8083	0.0337795
ko05016	oaa05016	Huntington's disease - Ornithorhynchus anatinus (platypus)	Human Diseases; Neurodegenerative diseases	24184	489	1997	47	40.3793	0.0347295
ko00240	arg00240	Pyrimidine metabolism - Archaeon GW2011_AR20	Metabolism; Nucleotide metabolism	24184	600	1997	56	49.5452	0.036043
ko00680	agw00680	Methane metabolism - Archaeon GW2011_AR10	Metabolism; Energy metabolism	24184	162	1997	8	13.3772	0.0365154
ko01230	arg01230	Biosynthesis of amino acids - Archaeon GW2011_AR20	Metabolism; Overview	24184	652	1997	47	53.8391	0.0367944
ko05152	myv05152	Tuberculosis - Mycobacterium sp. VKM Ac-1817D	Human Diseases; Infectious diseases	24184	901	1997	80	74.4003	0.0377134
ko04530	cmk04530	Tight junction - Callorhinchus milii (elephant shark)	Cellular Processes; Cellular commiunity	24184	161	1997	8	13.2946	0.0378457
ko00290	agw00290	Valine, leucine and isoleucine biosynthesis - Archaeon GW2011_AR10	Metabolism; Amino acid metabolism	24184	73	1997	2	6.02799	0.0392787
ko00061	hah00061	Fatty acid biosynthesis - Halophilic archaeon	Metabolism; Lipid metabolism	24184	147	1997	17	12.1386	0.039372
ko04611	oaa04611	Platelet activation - Ornithorhynchus anatinus (platypus)	Organismal Systems; Immune system	24184	147	1997	17	12.1386	0.039372
ko04210	cmk04210	Apoptosis - Callorhinchus milii (elephant shark)	Cellular Processes; Cell growth and death	24184	758	1997	68	62.592	0.0398657
ko05133	bhm05133	Pertussis - Bordetella holmesii 44057	Human Diseases; Infectious diseases	24184	709	1997	64	58.5459	0.0401936
ko00040	agw00040	Pentose and glucuronate interconversions - Archaeon GW2011_AR10	Metabolism; Carbohydrate metabolism	24184	439	1997	30	36.2505	0.0403098
ko03420	arg03420	Nucleotide excision repair - Archaeon GW2011_AR20	Genetic Information Processing; Replication and repair	24184	285	1997	29	23.5339	0.0407176
ko00603	gtt00603	Glycosphingolipid biosynthesis - globo series - Guillardia theta	Metabolism; Glycan biosynthesis and metabolism	24184	26	1997	5	2.14696	0.0412927
ko00195	ceo00195	Photosynthesis - Cyanobacterium endosymbiont of Epithemia turgida	Metabolism; Energy metabolism	24184	326	1997	21	26.9195	0.0416288
ko00900	agw00900	Terpenoid backbone biosynthesis - Archaeon GW2011_AR10	Metabolism; Metabolism of terpenoids and polyketides	24184	228	1997	24	18.8272	0.0417918
ko03013	gla03013	RNA transport - Giardia lamblia	Genetic Information Processing; Translation	24184	752	1997	67	62.0966	0.0419251
ko00500	agw00500	Starch and sucrose metabolism - Archaeon GW2011_AR10	Metabolism; Carbohydrate metabolism	24184	867	1997	76	71.5927	0.0419644
ko04024	oaa04024	cAMP signaling pathway - Ornithorhynchus anatinus (platypus)	Environmental Information Processing; Signal transduction	24184	287	1997	29	23.6991	0.0424456
ko04015	oaa04015	Rap1 signaling pathway - Ornithorhynchus anatinus (platypus)	Environmental Information Processing; Signal transduction	24184	183	1997	20	15.1113	0.04269
ko04151	oaa04151	PI3K-Akt signaling pathway - Ornithorhynchus anatinus (platypus)	Environmental Information Processing; Signal transduction	24184	336	1997	33	27.7453	0.0436568
ko04720	oaa04720	Long-term potentiation - Ornithorhynchus anatinus (platypus)	Organismal Systems; Nervous system	24184	231	1997	24	19.0749	0.0449457
ko04064	oaa04064	NF-kappa B signaling pathway - Ornithorhynchus anatinus (platypus)	Environmental Information Processing; Signal transduction	24184	726	1997	64	59.9496	0.0455855
ko00460	agw00460	Cyanoamino acid metabolism - Archaeon GW2011_AR10	Metabolism; Metabolism of other amino acids	24184	220	1997	23	18.1666	0.0456491
ko04712	ccp04712	Circadian rhythm - plant - Chondrus crispus (carragheen)	Organismal Systems; Environmental adaptation	24184	327	1997	32	27.0021	0.0459527
ko05100	snc05100	Bacterial invasion of epithelial cells - Streptococcus pneumoniae TCH8431/19A	Human Diseases; Infectious diseases	24184	76	1997	10	6.27572	0.0475708
ko04114	cmk04114	Oocyte meiosis - Callorhinchus milii (elephant shark)	Cellular Processes; Cell growth and death	24184	478	1997	44	39.471	0.0481592

## Sheet: 3.metabolism level
ID	KT1	KT2	KT3	KT4	KT5	KT6	KC1	KC2	KC3	KC4	KC5	KC6	CT1	CT2	CT3	CT4	CT5	CT6	CC1	CC2	CC3	CC4	CC5	CC6	CC	CT	KC	KT	FC(CB-1)	FC(K326)	description	group	sub-group
P0173	7.76154	9.57689	3.92419	10.6122	1.04725	4.8011	1.89079	2.17339	2.38879	2.25747	1.41926	0.880852	1.84004	1.0079	1.18802	1.24034	1.085	1.10158	0.820117	1.737	0.583366	0.444944	1.33752	2.70189	1.27081	1.24381	1.83509	6.28719	-1.0217	3.42609	putrescine	primary	Alkaloid
P0158	0.43755	0.284253	0.08718	0.137272	0.0131696	0.512695	0.162251	0.0944668	0.105366	0.0643432	0.0845833	0.0512383	0.454241	0.115426	0.483862	0.129234	0.074873	0.0464315	0.0572834	0.272609	0.0191787	0.0753614	0.121527	0.325963	0.145321	0.217345	0.0937081	0.245353	1.49562	2.61827	Nornicotine	primary	Alkaloid
P0154	6.43865	9.43579	1.2156	0.548389	0.0697765	6.91788	1.42662	1.93329	2.18196	2.29339	1.99928	2.35976	1.81397	0.716927	3.87164	1.44189	0.750351	0.745715	2.3281	2.79969	0.640777	0.648954	2.83764	3.10086	2.05934	1.55675	2.03238	4.10435	-1.32284	2.01948	Nicotyrine	primary	Alkaloid
P0046	0.738632	1.16771	0.150601	0.0176701	0.00323616	0.770308	0.167864	0.187748	0.259121	0.289712	0.213404	0.317921	0.0208946	0.0404693	0.689257	0.166845	0.397829	0.00652071	0.3017	0.362139	0.0759083	0.0992266	0.355334	0.646036	0.306724	0.220303	0.239295	0.474692	-1.39228	1.98371	anatabine	primary	Alkaloid
P0155	0.0436387	0.0667551	0.0541537	0.0386772	0.00663129	0.0987647	0.0275518	0.0280931	0.0366507	0.0326674	0.0280275	0.0133853	0.0744636	0.0207175	0.0870913	0.0113233	0.0241589	0.0133174	0.0116429	0.039193	0.00723898	0.0185446	0.0442621	0.0362812	0.0261938	0.038512	0.0277293	0.0514368	1.47027	1.85496	nicotyrine	primary	Alkaloid
P0021	122.331	122.569	94.3809	74.0501	26.6563	105.638	307.66	255.271	106.36	124.775	155.26	34.9159	162.116	76.5346	122.358	54.8963	82.5295	47.3483	85.5547	111.302	30.7048	27.7072	63.8855	139.816	76.4951	90.9637	164.04	90.9374	1.18914	-1.80388	nicotine	primary	Alkaloid
P0148	5.84439	5.95346	4.71542	3.72492	1.31106	5.27402	15.1626	12.5698	4.93531	6.14629	7.64591	1.70173	7.80074	3.76918	6.07464	2.69165	4.18831	2.32782	4.29263	5.5602	1.53444	1.39407	4.21929	6.77618	3.9628	4.47539	8.02694	4.47054	1.12935	-1.79552	myosmine	primary	Alkaloid
P0190	0.0705344	0.194925	0.00648627	0.00847526	0.0404505	0.00207784	0.161293	0.00365432	0.197695	0.181714	0.000775545	0.000842391	0.0245848	0.00734328	0.0215064	0.00298367	0.00348943	0.00116731	0.0181449	0.00744757	0.0541869	0.00199057	0.00165344	0.0228675	0.0177151	0.0101791	0.0909957	0.0538249	-1.74034	-1.69059	Trigonelline	primary	Alkaloid
P0153	8.63094	6.1632	5.08722	4.33831	0.632268	5.03638	2.73584	3.98934	4.41981	2.86392	2.51778	1.68805	2.46734	0.745482	2.57014	0.661756	0.864335	0.428724	2.57156	3.8352	0.781378	0.905166	1.56357	3.93931	2.26603	1.28963	3.03579	4.98139	-1.75712	1.64089	nicotinic acid	primary	Alkaloid
P0066	0.00966873	0.0258856	0.0115691	0.0176008	0.00288787	0.0143934	0.0316974	0.0284575	0.0186139	0.00768317	0.0279805	0.00364536	0.0116541	0.434915	0.00387032	0.00741856	0.00689005	0.00602905	0.0164295	0.00800567	0.00387536	0.00454788	0.0136551	0.0102089	0.00945373	0.0784629	0.0196797	0.0136676	8.29968	-1.43988	anabasine	primary	Alkaloid
P0084	0.586582	0.641827	0.490633	0.56327	0.136763	0.676875	0.633767	0.0755316	0.614887	0.611475	0.0807221	0.19073	0.562075	0.350113	0.461972	0.220495	0.325982	0.190883	0.46751	0.626571	0.185605	0.197491	0.514006	0.0914659	0.347108	0.35192	0.367852	0.515992	1.01386	1.40271	cotinine	primary	Alkaloid
P0105	0.264449	0.233625	0.189772	0.211298	0.0389903	0.118247	0.214741	0.110676	0.365587	0.389955	0.0766432	0.0318002	0.0972876	0.107809	0.0835975	0.0409668	0.101616	0.0954534	0.289587	0.417774	0.0332257	0.0945567	0.317888	0.123216	0.212708	0.0877885	0.198234	0.176063	-2.42296	-1.12592	formylnornicotine	primary	Alkaloid
P0067	0.148169	0.135646	0.103403	0.129878	0.024931	0.102869	0.120371	0.132266	0.14749	0.110341	0.129664	0.0498842	0.141644	0.0367772	0.0645335	0.0331271	0.0827009	0.0394214	0.0956632	0.133473	0.0207738	0.0424869	0.0895328	0.131799	0.0856215	0.0663674	0.115003	0.107483	-1.29011	-1.06996	anatabine	primary	Alkaloid
P0132	0.00884516	0.00982997	0.00450051	0.0183751	0.198512	0.0068552	1.00852	1.05164	0.749641	0.0135203	0.269249	0.00433816	0.0202724	0.0144273	0.00541294	0.00791376	0.0106442	0.0312558	0.337794	0.612511	0.357675	0.177859	1.00396	0.0196573	0.418242	0.0149877	0.516151	0.041153	-27.9056	-12.5423	L-glutamine	primary	amino acid
P0126	13.2274	5.90846	6.05389	1.94216	0.2921	11.9893	1.45661	0.460634	1.60311	0.67278	0.603327	0.470741	1.95728	0.430385	2.00251	0.659046	0.473214	0.232959	0.910537	2.17367	0.18244	0.563419	1.6339	1.22861	1.11543	0.959231	0.877868	6.56888	-1.16284	7.48276	L-alanine	primary	amino acid
P0112	1.95492	1.50408	0.503553	0.197416	0.0458468	2.11967	0.533777	0.0434167	0.32968	0.075052	0.102456	0.275521	0.0759567	0.0276672	0.0600363	0.0372583	0.0188855	0.0164322	0.0658639	0.166083	0.0201024	0.0641079	0.221461	0.0838569	0.103579	0.0393727	0.22665	1.05425	-2.63073	4.65143	Glycine	primary	amino acid
P0136	0.888506	1.06547	0.911434	0.707592	0.205718	0.945608	0.205469	0.19695	0.262909	0.305483	0.211963	0.104135	0.946009	0.586614	0.558034	0.479188	0.763394	0.234414	0.193069	0.575724	0.0557501	0.195105	0.532728	0.440193	0.332095	0.594609	0.214485	0.787388	1.79048	3.67107	L-lysine	primary	amino acid
P0138	3.84757	2.51674	3.63147	6.14431	0.50036	2.21071	1.72849	1.13943	1.26976	0.720731	0.126303	0.233649	4.37028	1.59133	3.23897	1.7783	0.815865	0.674508	0.489037	2.0286	0.0325308	0.601393	1.82143	1.99783	1.1618	2.07821	0.869727	3.14186	1.78878	3.61247	L-proline	primary	amino acid
P0048	0.491391	0.423901	0.0328738	1.2182	0.00390188	0.0383183	0.0141153	0.0309815	0.0211169	0.246481	0.303421	0.100122	0.0245517	0.0237459	0.0208045	0.0191983	0.0182295	0.0103021	0.0129137	0.0176038	0.102154	0.0929895	0.0200806	0.378577	0.104053	0.019472	0.119373	0.368098	-5.34373	3.0836	L-asparagine	primary	amino acid
P0189	0.757472	0.295351	0.760666	0.737447	0.176233	0.60334	0.490841	0.20382	0.177907	0.139949	0.0595411	0.0262809	0.318934	0.263296	0.180463	0.13029	0.129114	0.157401	0.0752963	0.458635	0.00775155	0.179709	0.377633	0.268182	0.227868	0.196583	0.183056	0.555085	-1.15914	3.03232	trans-4-hydroxy-L-proline	primary	amino acid
P0192	2.60345	2.84866	2.08472	1.86648	0.558853	3.09918	1.56922	0.618783	0.788657	0.878831	0.389139	0.587987	2.01781	1.4076	1.88187	0.746205	1.40173	0.637112	0.427756	1.10987	0.166651	0.506218	1.08113	1.00568	0.716218	1.34872	0.805436	2.17689	1.88312	2.70275	tyrosine	primary	amino acid
P0146	0.105697	0.122811	0.0327609	0.0367005	0.0104393	0.200017	0.0213862	0.0380516	0.0500144	0.0291139	0.0374185	0.0154804	0.051198	0.0140254	0.0389265	0.01955	0.033462	0.00836232	0.0395121	0.0413136	0.017575	0.0134576	0.0480946	0.0496528	0.0349343	0.0275874	0.0319108	0.0847376	-1.26631	2.65545	Methyl tyrosinate	primary	amino acid
P0137	0.0582425	0.0347473	0.0272413	0.0253285	0.00924958	0.0564753	0.0227958	0.0166543	0.016676	0.0108214	0.0070679	0.00769204	0.0305938	0.0105288	0.0323341	0.0127094	0.00825161	0.0539345	0.0181803	0.0306881	0.00400555	0.0525379	0.021602	0.0491706	0.0293641	0.0247254	0.0136179	0.0352141	-1.18761	2.58586	L-mimosine	primary	amino acid
P0135	2.70512	1.52654	4.18787	7.40647	1.24154	1.80599	2.57546	1.68795	2.02147	1.10499	0.181908	0.47133	5.83057	2.86717	2.64835	1.11048	1.49482	1.0566	0.96387	3.70913	0.0623346	1.16072	4.11639	3.10811	2.18676	2.50133	1.34052	3.14559	1.14385	2.34655	L-leucine	primary	amino acid
P0118	0.0706119	0.0543529	0.0846599	0.0214324	0.00777237	0.0624899	0.00324925	0.132882	0.00409118	0.00346627	0.00416142	0.00181568	0.0518633	0.0234043	0.0174512	0.0455803	0.0850976	0.0083374	0.0664691	0.0109125	0.047203	0.0040857	0.0107652	0.0114841	0.0251533	0.0386224	0.0249443	0.0502199	1.53548	2.01328	histidine	primary	amino acid
P0011	134.452	211.853	27.0268	12.5136	1.61139	154.815	31.9279	43.4487	49.8021	50.4013	44.8432	53.0996	34.6057	12.8507	77.041	28.4977	15.2179	14.9292	43.8761	55.654	12.8826	13.2816	57.4325	60.3193	40.5744	30.5237	45.5872	90.3787	-1.32927	1.98255	5-oxoproline	primary	amino acid
P0039	16.2087	23.1796	3.43215	2.5642	0.491399	19.1017	2.34038	1.99742	5.1672	3.19941	1.93382	21.5758	2.50799	1.18735	1.30903	1.32985	0.752018	0.653904	2.72933	3.44254	1.26858	1.05093	3.89586	3.95301	2.72338	1.29002	6.03568	10.8296	-2.1111	1.79427	glycine	primary	amino acid
P0142	0.850596	0.900994	1.39953	1.73852	0.276316	1.18731	0.887458	0.662644	0.727056	0.608669	0.496033	0.293319	1.0216	0.896299	0.709714	0.668336	0.479537	0.552751	0.537729	0.895173	0.219209	0.358526	1.32555	1.01655	0.725456	0.721373	0.61253	1.05888	-1.00566	1.7287	L-tyrosine	primary	amino acid
P0094	2.07874	1.43782	2.75776	4.51185	0.773059	1.73342	2.50351	1.57156	1.74346	0.882252	0.346416	0.671952	4.05661	1.7078	1.9897	0.528691	0.875044	0.608623	0.725454	2.47303	0.152414	0.700763	3.01952	1.98196	1.50886	1.62774	1.28652	2.21544	1.07879	1.72204	DL-isoleucine	primary	amino acid
P0168	5.30512	4.50697	2.28088	1.36004	0.378417	4.42698	2.19768	2.22493	2.70802	1.58309	1.13791	1.84887	1.94706	0.984651	2.45745	1.0236	0.698896	0.528699	1.46495	1.70837	0.401373	0.604795	1.55246	2.5809	1.38547	1.27339	1.95009	3.04307	-1.08802	1.56048	phenylalanine	primary	amino acid
P0018	189.044	83.5038	298.608	222.189	71.2716	247.235	163.851	159.856	137.502	42.7891	216.919	51.8594	239.264	162.267	125.252	15.8107	120.751	49.1311	144.604	204.512	2.79931	40.5448	67.8612	111.904	95.3709	118.746	128.796	185.308	1.2451	1.43878	L-cysteine	primary	amino acid
P0195	2.35545	2.17316	4.14094	5.81459	1.3037	3.33701	4.11798	2.45895	3.0719	1.83057	0.434097	1.41257	5.40674	2.77308	3.13845	1.07647	1.53735	1.22215	1.64229	4.07309	0.15648	1.20291	4.51021	3.52074	2.51762	2.52571	2.22101	3.18747	1.00321	1.43515	valine	primary	amino acid
P0167	0.023298	0.0233344	0.0238303	0.0221163	0.00465554	0.0248468	0.0127674	0.0770397	0.0241886	0.0183932	0.0283866	0.0084828	0.0353877	0.0179119	0.0289126	0.0244993	0.0181867	0.0200368	0.0254682	0.0290587	0.00616738	0.00851377	0.0566762	0.0315856	0.026245	0.0241558	0.0282097	0.0203469	-1.08649	-1.38644	Phenylalanine	primary	amino acid
P0141	5.41337	2.99036	4.79569	3.86414	0.623467	4.25496	3.94198	2.38326	4.13995	1.69487	2.29356	1.43749	2.66738	0.656016	2.3646	0.504527	0.650066	0.400256	2.19746	4.9805	0.694457	1.25769	2.858	3.81976	2.63465	1.20714	2.64851	3.657	-2.18255	1.38077	L-threonine	primary	amino acid
P0140	1.4344	1.20372	1.04883	3.01972	0.297833	0.664634	0.782301	0.980463	1.65395	0.961186	0.424448	1.08407	1.8716	0.689372	1.17318	0.371915	0.3377	0.354728	1.45917	3.12223	0.328992	0.631904	1.53	2.70914	1.63024	0.799749	0.98107	1.27819	-2.03844	1.30285	L-threonine	primary	amino acid
P0191	0.407694	0.460801	0.522335	0.553824	0.130087	0.522115	0.886186	0.644382	0.485705	0.550225	0.321872	0.084696	0.486391	0.290774	0.653127	0.27552	0.304694	0.104111	0.545228	0.714373	0.114357	0.142791	0.407725	0.707142	0.438603	0.352436	0.495511	0.432809	-1.24449	-1.14487	tryptophan	primary	amino acid
P0032	14.1696	14.2361	13.875	6.88694	1.59578	27.6346	3.11663	25.045	20.6808	14.7905	14.9859	8.73407	50.4919	12.2942	32.4386	17.9626	25.2921	11.7916	25.7295	32.7199	5.40257	11.2761	27.9242	37.3587	23.4018	25.0452	14.5588	13.0663	1.07022	-1.11422	L-methionine	primary	amino acid
P0131	0.0483728	0.0539041	0.0435182	0.0498381	0.0117326	0.0546413	0.0444568	0.0463632	0.0516999	0.0461658	0.0351739	0.0155509	0.0503152	0.0326184	0.0410006	0.0188026	0.029876	0.0156965	0.0395173	0.0570415	0.0144049	0.016985	0.0456625	0.0552996	0.0381518	0.0313849	0.0399018	0.0436678	-1.21561	1.09438	L-glutamic acid	primary	amino acid
P0139	7.06405	6.93727	4.35984	7.77699	0.553911	2.02787	5.18359	4.53942	9.50848	4.43661	0.587977	2.72369	2.53677	1.10135	2.06627	0.931662	0.800448	0.810293	5.02485	17.2016	0.686075	2.83106	7.59735	17.0638	8.40079	1.37447	4.49663	4.78666	-6.11204	1.0645	L-serine	primary	amino acid
P0040	31.9865	25.7499	22.487	10.1768	1.10258	16.6865	34.0355	19.9943	31.4212	12.5999	7.64728	5.95858	3.34307	0.72181	4.59042	1.29777	1.34891	0.716212	10.814	29.8159	3.75788	5.86861	14.7108	29.6989	15.7777	2.00303	18.6095	18.0315	-7.8769	-1.03205	L-serine	primary	amino acid
P0035	8.54831	13.2535	1.08421	0.52112	2.50068	10.6358	1.96569	0.381012	3.42226	3.90088	0.338291	0.0779	11.7637	7.39006	7.44909	5.25152	8.72958	0.248284	1.61777	0.648517	0.262767	0.282256	0.752688	5.84303	1.56784	6.80537	1.68101	6.0906	4.34061	3.62319	adenine	primary	nucleotide
P0036	9.88871	2.88947	30.0483	15.9527	3.12245	2.20842	4.67312	0.132163	11.8754	2.3656	0.214986	0.059807	1.11609	6.20578	5.48886	0.712433	1.08808	0.174402	0.943758	15.5957	0.0619994	1.94908	7.57182	3.11119	4.87225	2.46427	3.22018	10.685	-1.97716	3.31814	adenosine	primary	nucleotide
P0114	0.0550519	0.064962	0.0375457	0.0449917	0.0110768	0.0685055	0.0525688	0.0939285	0.0579555	0.0750868	0.042796	0.0165378	0.042165	0.0642092	0.0659153	0.0226613	0.026144	0.0202946	0.0563862	0.114694	0.0129114	0.0207096	0.0676879	0.0847011	0.0595151	0.0402316	0.0564789	0.0470223	-1.47931	-1.20111	guanosine	primary	nucleotide
P0183	0.00227373	0.00297329	0.00115758	0.00430134	0.0118047	0.00338163	0.0450741	0.0560802	0.0589185	0.0502184	0.124341	0.0544531	0.0421568	0.0282005	0.215894	0.0606476	0.103085	0.050594	0.130874	0.0554763	0.0541293	0.057949	0.0453528	0.178662	0.087074	0.0834298	0.0648476	0.00431538	-1.04368	-15.0271	sinapic acid	primary	organic acid
P0071	2.10244	1.91186	0.617487	1.82348	0.123309	1.53924	0.148583	0.0300465	0.0496913	0.0231933	0.0104722	0.60939	3.8387	0.907405	3.60331	1.28181	0.597668	0.756375	1.11526	3.40651	0.00599793	0.691924	0.109451	2.74876	1.34632	1.83088	0.145229	1.35297	1.35992	9.31609	aspartic acid	primary	organic acid
P0159	3.13981	0.253549	2.36998	2.04365	0.0524975	2.64791	0.211614	0.280387	0.317847	0.232923	0.190443	0.0812792	0.303389	0.145216	2.1799	0.125295	0.165168	0.0947526	0.250267	0.339488	0.0960087	0.979508	0.270783	0.389997	0.387675	0.502287	0.219082	1.75123	1.29564	7.99349	octadecadienoic acid	primary	organic acid
P0027	15.5076	7.40829	5.12026	3.54156	0.257971	23.1732	0.527354	1.35856	2.88881	0.998003	1.73056	1.75166	15.0469	1.6227	19.1476	4.55295	2.0483	1.68197	3.50517	10.5561	0.123635	2.66008	4.09567	11.0175	5.32636	7.35008	1.54249	9.16815	1.37994	5.94372	aspartic acid	primary	organic acid
P0116	0.0217882	0.0232361	0.0378559	0.383689	0.106769	0.0360107	0.398833	0.431141	0.502253	0.440171	0.369096	0.138129	0.412538	0.285548	0.330595	0.166442	0.24623	0.139017	0.356538	0.46106	0.134341	0.151629	0.418729	0.447157	0.328242	0.263395	0.379937	0.101558	-1.2462	-3.74108	heptanoic acid	primary	organic acid
P0001	108.373	36.4852	106.318	105.584	24.4687	85.3001	67.4476	23.3566	21.5772	13.3992	8.57323	2.93105	39.7117	34.5549	23.5922	15.785	14.5156	20.1947	9.33736	62.0349	0.971899	24.5053	46.7093	32.4382	29.3328	24.7257	22.8808	77.7547	-1.18633	3.39825	4-guanidinobutyric acid	primary	organic acid
P0096	0.169932	0.0818556	0.140411	0.183667	0.0107284	0.0742595	0.044205	0.0588119	0.0398657	0.0367133	0.0355271	0.0192638	0.175504	0.0757336	0.0858409	0.0374771	0.0790504	0.0443567	0.0704075	0.17119	0.0184814	0.0517391	0.0816365	0.167768	0.093537	0.0829939	0.0390645	0.110142	-1.12703	2.8195	Dodecanoic acid	primary	organic acid
P0109	0.0824965	0.0174011	0.0754771	0.0688037	0.011665	0.0818885	0.0601366	0.0228025	0.0525324	0.0433275	0.593781	0.017814	0.0604978	0.035898	0.0548538	0.00984095	0.0359149	0.0182182	0.888794	0.075788	0.00604625	0.0190234	0.0457857	0.0745184	0.184993	0.0358706	0.131732	0.0562887	-5.15722	-2.3403	glucoheptonic acid	primary	organic acid
P0082	10.1881	4.01544	5.02471	2.68718	0.425587	12.5948	1.19326	3.42905	1.99836	4.88142	2.00622	1.6992	4.80902	1.82052	4.42223	2.66869	0.0897697	1.93124	5.42113	3.14294	1.65348	1.26121	4.8774	3.43341	3.29826	2.62358	2.53458	5.82263	-1.25716	2.29727	citric acid	primary	organic acid
P0196	0.0196475	0.00796761	0.00783782	0.0307981	0.053759	0.00857755	0.0114774	0.00651013	0.00769362	0.239812	0.00489715	0.00159989	0.204507	0.135137	0.00751577	0.00521905	0.128105	0.00332514	0.00607675	0.0128586	0.00214606	0.0773777	0.195747	0.0201717	0.0523963	0.080635	0.0453317	0.0214313	1.53894	-2.11522	vanillic acid	primary	organic acid
P0186	4.33411	11.3227	1.99528	4.98191	2.97341	4.5287	2.09409	4.42953	2.05578	3.43144	1.26695	1.06654	12.0077	6.04943	6.55554	3.70694	7.60869	3.79143	3.0541	3.55354	0.735639	0.644268	2.2637	6.73558	2.83114	6.61996	2.39072	5.02269	2.33827	2.10091	succinic acid	primary	organic acid
P0038	2.6907	4.45396	1.8719	2.16943	0.128881	3.13216	0.379849	9.30417	5.89856	5.40946	4.42359	4.5085	6.12657	10.7051	12.6911	8.89893	9.85009	5.34566	12.6301	10.1854	0.395134	3.44316	9.39623	18.4571	9.08453	8.93623	4.98735	2.40784	-1.0166	-2.0713	citramalic acid	primary	organic acid
P0060	0.00490531	0.118292	0.00284873	0.00315536	0.0309799	0.120232	0.116389	0.092944	0.104301	0.105927	0.0898526	0.0394722	0.00723447	0.00544429	0.0972774	0.0010042	0.00178569	0.00390063	0.00500077	0.134249	0.0311565	0.0384875	0.108935	0.110528	0.0713927	0.0194411	0.0914809	0.0467354	-3.67225	-1.95742	4-Hydroxyphenylpyruvic acid	primary	organic acid
P0030	13.7884	9.41392	20.3871	14.2742	4.68856	17.2589	9.6425	11.508	19.6971	16.0327	88.7652	7.88688	16.8755	23.0579	11.1204	4.62794	32.6396	11.4156	15.713	28.9031	1.50098	11.4091	70.1991	10.8953	23.1034	16.6228	25.5887	13.3019	-1.38986	-1.9237	glyceric acid	primary	organic acid
P0023	86.2315	39.8332	81.9701	112.89	4.67378	70.6536	40.0217	81.3775	30.7862	22.6942	22.3264	9.3719	155.03	43.9678	126.721	32.6347	59.9697	22.7448	34.9853	118.943	10.3787	30.6443	36.5487	139.933	61.9056	73.5114	34.4296	66.0421	1.18748	1.91818	phosphoric acid	primary	organic acid
P0042	3.03058	2.72237	17.1027	15.0555	2.58765	3.69013	9.60173	2.88915	4.88903	4.16124	2.14094	0.323935	14.0006	8.43865	10.3525	1.90882	6.27046	3.22032	4.52325	11.1786	0.79368	2.85892	10.8952	6.10398	6.05894	7.36523	4.001	7.36482	1.2156	1.84074	quinolinecarboxylic acid	primary	organic acid
P0097	0.0409616	0.0391076	0.0202905	0.0286364	0.00706823	0.213048	0.0382012	0.0408938	0.0392288	0.0301549	0.0400651	0.0143723	0.185945	0.116171	0.143208	0.067903	0.0169399	0.0517406	0.022397	0.218338	0.0538555	0.0103184	0.0242658	0.0298813	0.0598427	0.0969846	0.0338193	0.0581854	1.62066	1.72048	Dodecanoic acid	primary	organic acid
P0061	0.373715	0.357139	0.423417	0.283249	0.0958431	0.595629	0.445826	0.255128	0.181557	0.235176	0.127249	0.0817878	0.203012	0.150293	0.104994	0.0952817	0.103008	0.086627	0.081249	0.23679	0.0311085	0.0213653	0.170867	0.15221	0.115598	0.123869	0.221121	0.354832	1.07155	1.6047	5-aminovaleric acid	primary	organic acid
P0110	0.937099	0.250934	0.406	0.504183	0.112687	0.542893	0.436462	0.497693	0.222511	0.252371	0.22955	0.0790748	0.401906	0.255658	0.281689	0.11872	0.236621	0.111202	0.276015	0.299207	0.0302735	0.0661401	0.157252	0.37395	0.200473	0.234299	0.286277	0.458966	1.16873	1.60322	gluconic acid	primary	organic acid
P0053	0.52738	0.425654	0.257778	0.133196	0.0635531	0.460484	0.321124	0.382961	0.731783	0.345221	0.558113	0.480415	0.244093	0.114455	0.1778	0.105414	0.0787156	0.0821146	0.608768	0.605082	0.182027	0.201809	0.464727	0.648218	0.451772	0.133765	0.469936	0.311341	-3.37735	-1.50939	2-isopropylmalic acid	primary	organic acid
P0162	1.3042	1.05533	0.931194	0.767871	0.126108	0.678003	0.403294	0.528559	0.737751	0.633189	0.616409	0.313867	0.909804	0.313792	0.77321	0.255635	0.278288	0.149764	0.875298	1.34817	0.275661	0.4088	0.770271	1.2624	0.823432	0.446749	0.538845	0.810452	-1.84317	1.50405	oleic acid	primary	organic acid
P0019	346.204	155.093	579.129	404.225	135.031	465.567	300.796	291.292	254.245	76.6383	404.162	93.9527	437.515	298.904	218.385	28.0722	215.332	89.2934	264.133	373.544	5.01145	72.113	119.936	201.255	172.665	214.584	236.848	347.542	1.24277	1.46736	L-threonic acid	primary	organic acid
P0120	1.86715	2.09467	1.51863	1.72129	0.580488	1.91412	0.983592	0.791496	1.71616	1.39096	1.387	0.426463	1.53908	1.03825	0.95388	0.604381	1.22382	0.436963	1.58674	1.92648	0.729484	0.690706	2.03128	1.38567	1.39173	0.966063	1.11595	1.61606	-1.44062	1.44815	isocitric acid	primary	organic acid
P0172	1.45034	1.34681	1.24234	1.46131	0.2997	1.23883	0.612562	1.54826	0.865826	1.00073	0.580874	0.428754	1.0867	0.557801	0.97158	0.434874	0.648505	0.393387	1.04317	1.17387	0.31343	0.327117	1.14871	1.30929	0.885931	0.682141	0.8395	1.17322	-1.29875	1.39752	Propenoic acid	primary	organic acid
P0143	5.76381	7.50426	2.4216	1.4736	0.520373	7.72578	1.17521	2.87119	2.84804	2.48176	2.08445	6.72584	4.48734	1.14765	3.02043	2.06883	1.39381	1.32657	3.78554	3.76476	1.06644	1.51851	5.11255	5.80925	3.50951	2.24077	3.03108	4.2349	-1.56621	1.39716	maleic acid	primary	organic acid
P0113	1.45016	1.3434	1.22799	1.46131	0.299266	1.14699	0.621646	0.89063	0.912171	1.77414	0.549186	0.44026	1.0867	0.574587	0.964569	0.454592	0.648505	0.40807	1.04429	1.16905	0.241496	0.326807	1.1492	1.29916	0.871666	0.689504	0.864672	1.15485	-1.26419	1.3356	Glycolic acid	primary	organic acid
P0169	0.193103	0.280186	0.519831	0.336107	0.0953653	0.667485	0.603351	0.580233	0.513203	0.408508	0.502235	0.168133	0.595271	0.45286	0.509295	0.184448	0.384262	0.224518	0.622058	0.770102	0.16415	0.21849	0.52137	0.672394	0.494761	0.391776	0.462611	0.348679	-1.26287	-1.32675	p-Hydroxybenzoic acid	primary	organic acid
P0164	0.108328	0.105793	0.107777	0.0877331	0.0251113	0.12343	0.088717	0.0811645	0.102223	0.0724797	0.0588517	0.0200423	0.123686	0.0666903	0.00467384	0.0361031	0.0819461	0.0257729	0.127544	0.093968	0.0168592	0.030374	0.0558893	0.0904393	0.069179	0.0564787	0.0705796	0.0930288	-1.22487	1.31807	pantothenic acid	primary	organic acid
P0058	0.0394249	0.0433498	0.0278173	0.0264829	0.00758402	0.0333078	0.020976	0.0251185	0.0359479	0.0272634	0.0193742	0.00843306	0.0284239	0.0455552	0.0262689	0.0298387	0.0193946	0.00944088	0.0167732	0.0430274	0.0100809	0.0151475	0.0318009	0.040832	0.026277	0.026487	0.0228522	0.0296611	1.00799	1.29796	4-hydroxybutyric acid	primary	organic acid
P0034	6.10795	7.83176	9.61052	7.51422	2.84228	12.0257	9.39644	8.19647	8.99817	16.8455	12.6536	1.95178	12.3946	9.80387	7.98186	6.52024	12.0422	6.15688	16.4941	11.0542	3.54661	3.40137	11.5425	10.5215	9.42673	9.14993	9.67367	7.65541	-1.03025	-1.26364	shikimic acid	primary	organic acid
P0174	0.187482	0.0693732	0.157767	0.045908	0.00979201	0.221487	0.0475076	0.167294	0.0603046	0.172979	0.0425552	0.0621559	0.161901	0.104066	0.0389796	0.0637134	0.099204	0.0141191	0.149998	0.189325	0.0619648	0.0183266	0.173205	0.191828	0.130775	0.0803306	0.0921327	0.115302	-1.62795	1.25147	pyrogallol	primary	organic acid
P0054	0.584637	0.654991	0.750295	0.789999	0.207459	0.969613	0.707151	0.823228	0.509962	0.514077	0.512418	0.149601	0.76354	0.479116	0.507819	0.210799	0.435306	0.232589	0.445209	0.502081	0.0726236	0.116494	0.290313	0.565655	0.332063	0.438195	0.536073	0.659499	1.31961	1.23024	2-Keto-l-gluconic acid	primary	organic acid
P0133	3.20084	1.99541	2.39784	1.91894	0.333765	2.68383	1.61982	2.19801	2.56233	1.76002	1.39615	0.681167	2.79043	1.04772	2.1799	0.898391	1.18128	0.574259	2.22973	3.2833	0.532642	1.00731	2.2458	3.67146	2.16171	1.44533	1.70292	2.08844	-1.49565	1.22639	linoleic acid	primary	organic acid
P0052	0.122431	0.0525171	0.135434	0.0967832	0.0240159	0.142597	0.0724848	0.127902	0.0932879	0.0704697	0.0832938	0.0237435	0.100795	0.131148	0.0961282	0.0479551	0.109859	0.0586486	0.0818469	0.117672	0.0197446	0.0379274	0.133365	0.105174	0.0826216	0.0907557	0.0785302	0.0956297	1.09845	1.21774	2-Hydroxyglutaric acid	primary	organic acid
P0064	0.0829509	0.0565725	0.0740464	0.102483	0.013166	0.0947969	0.0247137	0.128169	0.0716873	0.056924	0.0587134	0.00845295	0.237262	1.04179	0.072068	0.0446029	0.113882	0.0387627	0.151852	0.115756	0.0114776	0.0364644	0.0886377	0.140436	0.0907707	0.258062	0.05811	0.0706692	2.84301	1.21613	alpha ketoglutaric acid	primary	organic acid
P0013	261.775	262.175	256.19	121.715	29.3218	533.762	57.067	466.002	390.061	274.378	379.663	169.536	957.575	423.872	623.709	349.101	500.328	231.509	481.643	634.615	101.462	212.041	527.611	737.635	449.168	514.349	289.451	244.156	1.14511	-1.18552	D-malic acid	primary	organic acid
P0147	0.81351	0.87229	1.44468	1.58417	0.291252	1.4813	1.23602	1.30474	0.852426	1.03484	0.817334	0.230973	1.08328	0.885283	0.878068	0.376494	0.872973	0.405329	0.732095	0.713011	0.122751	0.170371	0.422609	0.886715	0.507925	0.750238	0.912722	1.0812	1.47706	1.18459	mucic acid	primary	organic acid
P0197	0.138305	0.164601	0.131986	0.154449	0.038485	0.171762	0.151344	0.102193	0.180512	0.158487	0.0333088	0.0521734	0.146594	0.0976693	0.207429	0.0584093	0.100619	0.0499674	0.0612613	0.195536	0.0515821	0.0568715	0.143624	0.173345	0.113703	0.110115	0.113003	0.133265	-1.03259	1.1793	xanthurenic acid	primary	organic acid
P0069	0.251991	0.20648	0.211111	0.207338	0.0390232	0.298226	0.189595	0.237171	0.22702	0.188193	0.139858	0.0573096	0.293655	0.144448	0.229083	0.132661	0.177905	0.0938181	0.213833	0.279337	0.0548702	0.0869838	0.20649	0.343572	0.197514	0.178595	0.173191	0.202361	-1.10593	1.16843	arachidic acid	primary	organic acid
P0124	1.19313	1.24722	0.984804	1.24003	0.300939	1.44647	1.5787	1.49409	1.36472	1.69604	0.86607	0.403998	1.33697	0.566628	0.67768	0.419153	0.592774	0.331353	0.851448	0.954381	0.437105	0.223288	0.796846	1.21262	0.745947	0.654094	1.23394	1.06876	-1.14043	-1.15454	Lactic acid	primary	organic acid
P0072	0.0113959	0.0978537	0.00543613	0.0953814	0.0160672	0.0718067	0.0478848	0.0845921	0.0685931	0.0586858	0.0574282	0.0207813	0.0465029	0.0272053	0.0501634	0.0221156	0.0335623	0.020034	0.0448969	0.0503741	0.0216884	0.0165172	0.0370405	0.0854541	0.0426619	0.0332639	0.0563275	0.0496568	-1.28253	-1.13434	Azelaic acid	primary	organic acid
P0022	39.2819	26.5753	53.6543	55.3681	11.6055	52.3887	12.9308	54.359	45.6209	16.4711	70.6437	16.0104	81.3285	50.4731	63.9971	30.9296	43.4557	21.7258	48.8569	55.5666	5.06087	18.9478	59.943	52.1635	40.0898	48.6516	36.006	39.8123	1.21357	1.10571	oxalic acid	primary	organic acid
P0020	39.3239	26.5296	53.6543	55.358	11.6001	52.3887	12.9308	54.2739	45.6974	16.4711	70.6437	16.0104	81.296	50.4829	63.9971	30.9296	43.4557	21.7258	48.8569	55.5541	5.02113	18.9478	60.1786	52.1635	40.1203	48.6479	36.0045	39.8091	1.21255	1.10567	malonic acid	primary	organic acid
P0150	0.648768	0.72886	0.556327	0.644476	0.155968	0.716425	0.586003	0.571435	0.705384	0.59014	0.478829	0.19321	0.570236	0.341375	0.482523	0.229867	0.337005	0.18356	0.514026	0.645507	0.181432	0.201289	0.593088	0.700116	0.472576	0.357428	0.520833	0.575137	-1.32216	1.10426	myristic acid	primary	organic acid
P0187	0.648768	0.72886	0.556327	0.644476	0.155968	0.716425	0.586003	0.571435	0.705384	0.59014	0.478829	0.19321	0.570236	0.341532	0.482523	0.229867	0.337005	0.18356	0.514026	0.645507	0.181432	0.201289	0.593088	0.700116	0.472576	0.357454	0.520833	0.575137	-1.32206	1.10426	tetradecanoic acid	primary	organic acid
P0165	0.158534	0.175763	0.132464	0.146088	0.0334199	0.158897	0.140476	0.143833	0.16157	0.143027	0.101895	0.0412836	0.159434	0.0871882	0.126271	0.0668437	0.0866359	0.0467917	0.123693	0.155428	0.0415294	0.0453566	0.135737	0.15564	0.109564	0.0955274	0.122014	0.134194	-1.14694	1.09983	pentadecanoic acid	primary	organic acid
P0073	0.377447	0.454608	0.257202	0.373889	0.0616387	0.444692	0.452338	0.392121	0.426488	0.392771	0.358259	0.138054	0.449962	0.266774	0.319365	0.1406	0.186592	0.122312	0.288005	0.47207	0.131938	0.152677	0.356074	0.492606	0.315561	0.247601	0.360005	0.328246	-1.27448	-1.09675	benzoic acid	primary	organic acid
P0156	0.159204	0.135979	0.187323	0.178461	0.0315887	0.18376	0.160596	0.168361	0.174618	0.137329	0.109506	0.0493457	0.141186	0.0493656	0.0904496	0.0356283	0.0488569	0.023812	0.0764546	0.101326	0.0249673	0.0337964	0.075857	0.132705	0.0741844	0.064883	0.133293	0.146053	-1.14336	1.09573	Nonadecanoic acid	primary	organic acid
P0081	0.0485112	0.0361759	0.0346261	0.0383558	0.00651084	0.0387567	0.042075	0.043935	0.0352943	0.0308786	0.0239667	0.00929617	0.0309605	0.0106136	0.0455575	0.0113322	0.0151242	0.00731213	0.00888281	0.0351856	0.016521	0.00806028	0.0194371	0.0471221	0.0225348	0.02015	0.0309076	0.0338228	-1.11835	1.09432	cis-10-Nonadecenoic acid	primary	organic acid
P0134	1.60393	1.46386	1.33511	1.19184	0.353643	1.72343	1.59181	1.88265	1.94226	1.32977	1.22231	0.417919	1.82401	0.869309	1.46553	0.899677	1.11149	0.615842	1.50385	1.75806	0.641009	0.550629	1.60773	2.31074	1.39534	1.13098	1.39779	1.27864	-1.23374	-1.09319	linolenic acid	primary	organic acid
P0059	0.030173	0.0524553	0.0380053	0.0265735	0.00762208	0.0321666	0.0499518	0.0580654	0.0321472	0.03613	0.0185204	0.0079431	0.0351556	0.0355395	0.0343583	0.037471	0.0243017	0.010592	0.0638594	0.0658823	0.00643296	0.0176285	0.051959	0.0171296	0.0371486	0.0295697	0.033793	0.031166	-1.25631	-1.08429	4-Hydroxycinnamic acid	primary	organic acid
P0157	0.351631	0.343991	0.299878	0.343113	0.0960402	0.456621	0.341762	0.402024	0.45632	0.389137	0.303677	0.141665	0.390223	0.232165	0.319156	0.149207	0.205757	0.104378	0.304778	0.466082	0.12349	0.153794	0.374243	0.426993	0.30823	0.233481	0.339098	0.315213	-1.32015	-1.07577	Nonanoic acid	primary	organic acid
P0160	0.349501	0.536715	0.43233	0.552358	0.12821	0.554141	0.524871	0.512447	0.621792	0.561774	0.316705	0.204282	0.0971495	0.113194	0.470563	0.0503103	0.0807099	0.0549449	0.0761578	0.399917	0.186002	0.129533	0.411662	0.0265641	0.204973	0.144479	0.456979	0.425543	-1.41871	-1.07387	octanoic acid	primary	organic acid
P0077	0.789125	0.868769	0.736612	0.754843	0.190076	1.02872	0.813852	0.767003	0.881147	0.769045	0.634275	0.251362	0.749515	0.449518	0.666089	0.291588	0.428676	0.24339	0.61959	0.902841	0.251087	0.288786	0.727597	0.901965	0.615311	0.471463	0.686114	0.728024	-1.30511	1.06108	capric acid	primary	organic acid
P0117	0.329318	0.380404	0.276826	0.342845	0.0849584	0.369078	0.335288	0.376371	0.41367	0.364469	0.275467	0.121531	0.350372	0.221148	0.289005	0.13017	0.193698	0.106766	0.284559	0.385368	0.113188	0.126717	0.309199	0.395076	0.269018	0.215193	0.314466	0.297238	-1.25012	-1.05796	Hexanoic acid	primary	organic acid
P0043	7.7802	8.1519	6.86253	7.81266	1.91709	8.87652	7.79402	7.90254	8.42062	7.70143	5.49402	2.29732	7.73334	4.81029	6.16484	3.05338	4.68002	2.48298	6.5005	8.53693	2.27596	2.82501	7.03631	9.13769	6.05207	4.82081	6.60166	6.90015	-1.25541	1.04521	stearic acid	primary	organic acid
P0163	2.19165	2.17108	1.94779	2.101	0.483764	2.58951	2.30744	2.40714	2.76473	2.17477	1.66383	0.633639	2.66444	1.25518	2.14294	1.04236	1.52776	0.75638	2.08192	2.88062	0.698352	0.846436	2.19551	3.175	1.97964	1.56484	1.99192	1.91413	-1.26507	-1.04064	palmitic acid	primary	organic acid
P0115	0.33792	0.274223	0.324366	0.348128	0.0706613	0.419065	0.368643	0.368062	0.345506	0.300072	0.235759	0.0929368	0.325656	0.143248	0.236196	0.1002	0.157068	0.0764542	0.200471	0.300832	0.0604329	0.0852846	0.225328	0.33226	0.200768	0.173137	0.285163	0.295728	-1.15959	1.03705	heptadecanoic acid	primary	organic acid
P0055	0.116985	0.163205	0.119663	0.115984	0.0292868	0.140385	0.11605	0.144451	0.150872	0.110998	0.108996	0.0369705	0.132437	0.0638184	0.105699	0.0551249	0.0698495	0.0371408	0.101957	0.145733	0.0458742	0.0398077	0.115611	0.149469	0.099742	0.0773448	0.11139	0.114251	-1.28958	1.02569	3-hydroxy-3-methylglutaric acid	primary	organic acid
P0057	0.0930476	0.166489	0.303846	0.30248	0.0553884	0.206177	0.150374	0.263031	0.116058	0.172433	0.402005	0.0521342	0.503815	0.291102	0.421718	0.173325	0.260898	0.126852	0.335712	0.509732	0.0422631	0.127285	0.317939	0.349364	0.280382	0.296285	0.192673	0.187905	1.05672	-1.02537	4-hydroxybenzoic acid	primary	organic acid
P0029	54.1017	18.9406	22.4595	4.42857	2.96553	37.2719	15.2704	14.4293	58.0651	10.1881	25.8053	19.2211	34.0496	4.08538	26.4629	9.17985	5.42548	3.12482	44.5287	50.487	5.20776	15.2057	42.1645	54.2646	35.3097	13.7213	23.8299	23.3613	-2.57334	-1.02006	fumaric acid	primary	organic acid
P0193	0.00274582	0.00445049	0.00386028	0.00314613	0.000628237	0.00321572	0.00344772	0.247424	0.14022	0.272545	0.0980331	0.0326541	0.111288	0.0400223	0.194669	0.000801197	0.143417	0.00115585	0.209673	0.299718	0.083032	0.0016354	0.00197702	0.00222125	0.0997096	0.0818921	0.132387	0.00300778	-1.21757	-44.015	uracil	primary	other
P0194	0.107877	0.0523603	0.813064	1.58897	0.104982	0.067933	0.0808643	0.266356	0.0423834	0.105165	0.0740767	0.0167607	0.779322	0.0341941	0.116431	0.0273116	0.0406704	0.0492851	0.0283269	0.291509	0.00882095	0.0210566	0.0612855	0.260627	0.111938	0.174536	0.0976009	0.455865	1.55922	4.67071	urea	primary	other
P0171	0.145973	0.0217848	0.145501	0.190721	0.0495553	0.293591	0.658745	0.302734	0.356103	0.512382	0.480997	0.131313	0.111202	0.20433	0.0171352	0.0670764	0.0146243	0.125338	0.0174609	0.0161983	0.00820023	0.189752	0.193634	0.534927	0.160029	0.089951	0.407046	0.141188	-1.77907	-2.88301	porphine	primary	other
P0145	0.437787	0.450095	0.193598	0.246961	0.0588653	2.4166	0.221264	0.218943	0.446367	0.178031	0.263321	0.110661	0.3905	0.231836	0.273786	0.149431	0.296047	0.127897	0.177343	0.279211	0.0615036	0.0950206	0.290824	0.375366	0.213211	0.244916	0.239765	0.633985	1.1487	2.6442	methoxytryptamine	primary	other
P0175	6.62174	3.60029	4.6894	2.66844	0.0332765	4.44194	0.11445	0.0768082	4.66803	0.115259	3.58981	1.17049	5.19472	2.58276	2.65412	1.5832	3.24681	0.0452984	5.58348	4.40972	1.68961	1.28497	3.79113	4.01286	3.46196	2.55115	1.62247	3.67585	-1.35702	2.26558	Pyruvic acid	primary	other
P0098	0.0204065	0.0352454	0.0111237	0.0357148	0.00726304	0.0265692	0.108735	0.0778324	0.0125074	0.0141364	0.0659752	0.00680894	0.0298963	0.0161029	0.0212763	0.0140015	0.00342314	0.009776	0.0172688	0.0349212	0.00660447	0.011703	0.0123425	0.0425952	0.0209059	0.015746	0.047666	0.0227205	-1.32769	-2.09793	dopamine	primary	other
P0016	62.1701	81.1837	32.0131	39.1937	18.2963	65.7757	107.199	135.586	138.084	113.034	100.814	27.5338	82.6459	34.7531	73.8715	51.9422	34.8065	23.0001	103.913	150.05	95.8781	61.1661	137.479	264.613	135.516	50.1699	103.709	49.7721	-2.70115	-2.08367	Ethylene glycol	primary	other
P0198	0.00952842	0.502164	0.0177241	0.028606	0.0143309	0.622015	0.289245	0.42684	0.604814	0.330721	0.495655	0.155004	0.0609881	0.0995998	0.031098	0.0169341	0.0844783	0.0253656	0.26994	0.657515	0.185662	0.124131	0.0668658	0.827201	0.355219	0.0530773	0.383713	0.199061	-6.69248	-1.92761	AMYRIN	primary	other
P0041	5.00576	4.46671	28.2593	24.6886	4.26918	6.15844	15.8498	4.77624	7.98566	6.86443	3.49472	0.522144	23.1821	13.9387	17.0365	3.18136	10.3948	5.36087	7.39845	18.4523	1.30698	4.71319	18.1137	10.1374	10.0203	12.1824	6.58217	12.1413	1.21577	1.84458	myo-Inositol	primary	other
P0063	0.174356	0.61519	0.415524	0.494224	0.0204891	0.57866	0.158816	0.112305	0.627761	0.147294	0.150361	0.104501	0.487062	0.322782	0.422956	0.239732	0.316815	0.167686	0.0722248	0.599507	0.216502	0.190265	0.487553	0.619752	0.364301	0.326172	0.21684	0.383074	-1.1169	1.76662	Acetophenone	primary	other
P0083	0.0315181	0.0333131	0.028655	0.0279017	0.00739096	0.035472	0.0545107	0.0533133	0.0633938	0.0558159	0.0417865	0.0176687	0.0278169	0.0180629	0.0289841	0.0109064	0.0203004	0.0127904	0.0510316	0.0687804	0.0174396	0.0192005	0.0490719	0.0578771	0.0439002	0.0198102	0.0477482	0.0273751	-2.21604	-1.74422	coniferyl alcohol	primary	other
P0170	0.82257	0.552662	4.35888	3.99768	0.661517	1.02903	2.60834	0.758972	1.19383	1.05197	0.557432	0.494527	3.8082	2.1572	2.767	0.482474	1.72191	0.832366	1.09067	2.97349	0.192376	0.70884	2.89788	1.61063	1.57898	1.96153	1.11085	1.90372	1.24227	1.71376	phytosphingosine	primary	other
P0119	0.91276	0.565844	0.748054	0.805694	0.0977038	0.715662	0.374382	0.666435	0.660443	0.413028	0.395979	0.214932	1.00768	0.508438	0.811074	0.362332	0.56638	0.365007	0.630031	1.12057	0.143488	0.359749	0.772777	1.10247	0.688181	0.603485	0.4542	0.640953	-1.14035	1.41117	inositol-3-phosphate	primary	other
P0103	0.673237	2.48958	1.48808	1.43822	0.363092	1.70545	1.55782	1.18736	2.44308	0.332791	0.2167	0.0549457	0.362918	0.143891	1.8294	0.641285	0.186349	0.323944	0.17559	2.03783	0.0142106	0.140852	1.55433	1.8592	0.96367	0.581298	0.96545	1.35961	-1.65779	1.40826	Ethanolamine	primary	other
P0026	18.7254	0.50951	28.9598	21.7195	7.27914	24.0883	16.2423	15.6747	13.4787	0.588086	21.0161	5.05441	23.5024	15.9073	0.649935	0.361374	11.2779	0.308862	14.1204	20.091	0.296572	0.207551	0.648719	0.860159	6.03739	8.66796	12.009	16.8803	1.43571	1.40563	acetol	primary	other
P0088	6.29765	6.54653	0.249542	3.76032	1.1442	3.92981	0.220722	0.197031	5.55669	4.36544	3.98932	1.29922	3.19145	1.74817	2.85673	1.27225	2.19424	0.801319	3.3253	4.37251	1.75797	0.085576	0.275118	3.0483	2.14413	2.01069	2.60474	3.65468	-1.06636	1.40309	dehydroascorbic acid	primary	other
P0130	0.108677	0.14402	0.141638	0.136022	0.0273533	0.10651	0.180735	0.168386	0.274222	0.149311	0.0733725	0.0395213	0.0777248	0.0473748	0.0541218	0.033485	0.304361	0.0644282	0.0710464	0.0892339	0.0327573	0.0717327	0.0816125	0.107442	0.0756375	0.096916	0.147591	0.110703	1.28132	-1.33321	Levoglucosan	primary	other
P0129	0.112044	0.118579	0.34231	0.345448	0.0752731	0.156813	0.276611	0.12106	0.203521	0.169212	0.0848176	0.017689	0.319279	0.217108	0.273639	0.0660782	0.171413	0.100673	0.177785	0.346821	0.0429349	0.100661	0.343186	0.241213	0.208767	0.191365	0.145485	0.191745	-1.09093	1.31797	L-DOPA	primary	other
P0101	4.12041	7.05108	2.59091	2.32632	1.05988	5.19615	6.68007	6.25882	5.0025	5.14806	4.58759	1.26872	4.96126	3.00327	3.49683	2.6057	3.44328	2.58876	4.38768	4.22104	1.92725	1.48477	4.77367	6.68757	3.91366	3.34985	4.8243	3.72412	-1.16831	-1.29542	D-sphingosine	primary	other
P0111	1.02758	0.400559	1.06372	1.18597	0.119006	1.01185	0.628015	0.908873	0.923223	0.562806	0.487373	0.210792	1.9056	0.718087	1.36944	0.488247	0.909917	0.505123	1.24575	2.39015	0.159028	0.70959	1.25307	2.33875	1.34939	0.982736	0.62018	0.801447	-1.37309	1.29228	glycerol 1-phosphate	primary	other
P0024	53.1565	53.3187	52.0075	24.6034	5.93079	108.07	11.5362	94.9819	79.3093	55.4165	77.2387	34.517	197.049	86.2352	128.012	71.436	102.321	47.2503	98.0035	129.091	12.7945	43.1391	107.211	156.069	91.0513	105.384	58.8333	49.5145	1.15741	-1.1882	ribonic acid-gamma-lactone	primary	other
P0128	0.595648	0.793818	0.487051	0.397081	0.111664	0.553011	0.279212	0.30925	0.60011	0.660306	0.569999	0.1798	0.584818	0.282105	0.446894	0.218284	0.37437	0.144765	0.566278	0.57295	0.204081	0.187281	0.498277	0.490158	0.419838	0.341873	0.433113	0.489712	-1.22805	1.13068	L-ascorbic acid	primary	other
P0089	0.473404	0.274344	1.02148	0.891001	1.53139	0.465452	0.41044	0.219716	0.333666	3.68249	0.386252	0.129667	0.632259	0.20418	0.217766	0.22563	0.232864	1.03742	0.450726	0.386303	1.84539	0.136387	5.11715	0.39984	1.3893	0.425021	0.860371	0.776179	-3.26878	-1.10847	dehydroascorbic acid	primary	other
P0149	0.0241025	0.0221166	0.0185045	0.0284576	0.00720657	0.0484626	0.02662	0.0326062	0.0252654	0.0200236	0.029623	0.00804285	0.0204872	0.0100183	0.0155486	0.00682094	0.0131925	0.00636411	0.0158975	0.0144744	0.0203679	0.00508809	0.123297	0.132401	0.0519209	0.0120719	0.0236969	0.0248084	-4.30096	1.04691	myricetin	primary	other
P0049	1.24118	0.625587	1.88841	2.28086	0.801855	2.82346	3.00726	1.51135	1.38556	0.807696	2.18626	0.334373	6.58641	4.11163	3.22325	1.27635	3.73439	2.03803	4.5401	3.06747	0.381243	0.921758	2.53771	2.68797	2.35604	3.49501	1.53875	1.61023	1.48342	1.04645	1,2,4-butantriol	primary	other
P0161	0.0042258	0.00483032	0.00261066	0.00445054	0.000424142	0.00558848	0.00412525	0.00560629	0.00566822	0.00319572	0.00299134	0.00133179	0.0015481	0.000870645	0.00307807	0.000396826	0.000954921	0.00035462	0.00367902	0.00445208	0.00137167	0.000543403	0.00147909	0.00555574	0.00284683	0.00120053	0.00381977	0.00368832	-2.37131	-1.03564	oleamide	primary	other
P0031	24.813	26.4168	19.9151	18.5777	4.79833	21.6732	17.9482	25.7057	28.692	20.8623	19.2966	7.82611	22.7854	10.3204	19.4897	10.0584	13.1863	6.37871	17.0429	25.0291	10.2867	8.42024	22.639	26.0598	18.2463	13.7032	20.0551	19.3657	-1.33154	-1.0356	glycerol	primary	other
P0033	10.7023	12.6201	6.31979	5.39692	1.37002	10.6307	8.94825	11.7456	10.1485	8.39881	6.38998	2.46897	8.41	2.92986	7.65182	3.5172	4.01218	2.01283	7.80235	8.12525	4.50847	2.49966	5.92843	12.5124	6.89609	4.75565	8.01669	7.83997	-1.45009	-1.02254	phytol	primary	other
P0090	0.0198984	0.0146922	0.0128422	0.00679871	0.00226072	0.0113081	0.00503421	0.0140876	0.0149583	0.011376	0.0149348	0.00607188	0.0189084	0.00283555	0.00394132	0.00637865	0.00481768	0.00309942	0.0108583	0.0134798	0.00484923	0.00474099	0.0102311	0.00728405	0.00857391	0.0066635	0.0110771	0.0113001	-1.2867	1.02012	dehydroascorbic acid	primary	other
P0028	39.6708	48.1724	31.264	42.6474	9.67408	35.5824	33.6886	42.9021	48.2796	39.2034	24.9998	14.464	35.982	22.2835	31.4338	17.5668	18.7649	14.6612	33.8029	44.3833	16.8649	13.9017	38.7559	57.3386	34.1745	23.4487	33.9229	34.5018	-1.45742	1.01707	ethanolamine	primary	other
P0062	0.0627987	0.0648967	0.0639747	0.0631791	0.0167788	0.0819116	0.0646086	0.0704429	0.0743009	0.0735504	0.0456026	0.0224021	0.0546745	0.02841	0.0497944	0.0188485	0.0268625	0.0177972	0.0429438	0.0656731	0.0148739	0.0224874	0.0553029	0.0710216	0.0453838	0.0327312	0.0584846	0.0589233	-1.38656	1.0075	acetol	primary	other
P0180	0.00660912	0.0406756	0.0373979	0.129595	0.0285715	1.07691	0.121398	0.399795	0.0189291	0.0108812	0.514143	0.258402	6.12587	0.889768	3.43863	2.0225	2.67861	0.768316	1.10857	1.00474	0.00448651	0.481825	0.999664	2.46021	1.00992	2.65395	0.220591	0.21996	2.62789	-1.00287	salicylic acid	primary	other
P0181	0.218955	0.168512	0.22849	0.209126	0.0531613	0.306043	0.0536174	0.033066	0.0583143	0.0422534	0.0280952	0.0158906	0.17872	0.137074	0.0940526	0.075687	0.141587	0.0634987	0.0300056	0.105522	0.00575904	0.0397874	0.090767	0.0903628	0.0603673	0.115103	0.0385395	0.197381	1.90671	5.12153	scopoletin	primary	phenol
P0104	0.00140914	0.0112745	0.00079821	0.0013546	0.0191034	0.00192486	0.00309385	0.0444856	0.00115821	0.0387626	0.0314058	0.00183045	0.00225325	0.0252143	0.00216648	0.0299899	0.0407051	0.00170487	0.0340433	0.0612916	0.0228639	0.0153011	0.0411146	0.045155	0.0366283	0.0170056	0.0201228	0.00597745	-2.15389	-3.36644	ferulic acid	primary	phenol
P0007	91.3569	70.5653	221.187	226.233	14.2376	91.0134	78.8149	48.6772	83.9769	59.9334	91.3202	32.8901	51.8961	49.3753	34.8504	16.9638	43.1492	10.3673	72.8958	99.045	10.3358	22.5761	37.0892	79.458	53.5667	34.4337	65.9354	119.099	-1.55565	1.8063	quinic acid	primary	phenol
P0121	0.876782	0.83701	0.766526	0.637354	0.195609	0.840004	0.524876	0.291625	0.58016	0.499022	0.345273	0.130434	0.855167	0.502739	0.933747	0.321251	0.91989	0.131235	0.386469	0.611749	0.108006	0.220131	0.522937	0.647677	0.416161	0.610672	0.395232	0.692214	1.46739	1.75141	kaempferol	primary	phenol
P0017	135.936	61.6701	212.865	156.425	50.5704	175.444	117.648	113.089	97.4427	30.3505	153.353	36.8017	170.164	114.555	88.9481	11.2411	85.2701	34.9183	102.546	143.251	1.97497	28.664	49.177	79.5312	67.5242	84.1827	91.4474	132.152	1.24671	1.44511	kaemferitrin	primary	phenol
P0122	0.0207283	0.0470942	0.00689426	0.0865027	0.0110828	0.0790147	0.0314447	0.0912385	0.0524346	0.0990308	0.0578727	0.0254063	0.0317372	0.0171201	0.12765	0.0273072	0.05234	0.0104373	0.0698518	0.0361867	0.0256949	0.0206856	0.0792755	0.0909443	0.0537731	0.044432	0.0595713	0.0418862	-1.21023	-1.42222	kaempferol	primary	phenol
P0065	0.163646	0.210408	0.165375	0.191841	0.0263512	0.198478	0.105972	0.14045	0.169927	0.111048	0.100301	0.0506943	0.244853	0.0760038	0.108662	0.0802876	0.0741388	0.0683515	0.135856	0.180902	0.0249441	0.0551963	0.121655	0.332465	0.141836	0.108716	0.113065	0.15935	-1.30465	1.40936	alpha-Tocopherol	primary	phenol
P0075	0.0713663	0.0494063	0.0806378	0.0917989	0.02204	0.0839721	0.112011	0.0411918	0.0585956	0.0493835	0.0353214	0.0102994	0.124524	0.106872	0.0371345	0.035015	0.0776447	0.040614	0.0904337	0.135718	0.022527	0.0464443	0.227003	0.105207	0.104555	0.0703007	0.0511338	0.0665369	-1.48726	1.30123	caffeic acid	primary	phenol
P0182	7.42762	10.5956	5.0736	5.03272	1.27173	5.81984	2.21724	10.4069	4.42583	3.85786	6.05448	2.40327	6.79688	2.95147	5.73477	3.34269	3.73867	2.07232	3.20937	0.154403	3.39526	1.32609	2.52647	5.85036	2.74366	4.10613	4.89426	5.87018	1.49659	1.1994	scopolin	primary	phenol
P0070	0.043224	0.0684436	0.0423573	0.049601	0.0178206	0.0952799	0.091506	0.0740335	0.0704166	0.0751795	0.0536914	0.0146256	0.0696186	0.0423147	0.0629114	0.0435412	0.0532837	0.0349893	0.0546161	0.0523277	0.0252698	0.0189652	0.0578017	0.0889033	0.0496473	0.0511098	0.0632421	0.0527877	1.02946	-1.19805	arbutin	primary	phenol
P0092	0.0197987	0.115369	0.14819	0.248014	0.0323905	0.140127	0.31558	0.0793602	0.0654424	0.0896412	0.0274359	0.0360258	0.73261	1.59536	0.356518	0.170181	0.503234	0.268138	0.413773	0.957964	0.0738102	0.41291	5.60972	0.540583	1.33479	0.60434	0.102248	0.117315	-2.20868	1.14736	dicaffeoylquinic acid	primary	phenol
P0166	0.197343	0.174176	0.131585	0.153831	0.0359591	0.162781	0.145175	0.151601	0.156135	0.141053	0.111635	0.0438741	0.126521	0.0828652	0.115072	0.0532839	0.0816144	0.0465043	0.123821	0.159892	0.0500058	0.0456715	0.132133	0.156725	0.111375	0.0843102	0.124912	0.142612	-1.32101	1.1417	Phenol	primary	phenol
P0152	0.0472721	0.0474355	0.0399263	0.0993335	0.0126718	0.0504987	0.136285	0.0640652	0.0285912	0.0254006	0.0138421	0.00934723	0.272285	0.419248	0.137296	0.0801383	0.215854	0.11959	0.14948	0.320234	0.027835	0.131495	1.92772	0.234414	0.465196	0.207402	0.0462553	0.049523	-2.24297	1.07064	neochlorogenic acid	primary	phenol
P0176	0.0543745	0.0629723	0.0502667	0.0591363	0.0149691	0.0654267	0.0575313	0.0607916	0.0699083	0.0659295	0.0454449	0.0198464	0.0575981	0.0379816	0.0821161	0.0213299	0.0343819	0.0185076	0.0476334	0.0666092	0.0193528	0.0212859	0.0548027	0.0649399	0.0457707	0.0419859	0.053242	0.0511909	-1.09014	-1.04007	quercetine	primary	phenol
P0078	0.071479	0.0251245	0.232084	0.522104	0.0469749	0.0704682	0.67911	0.0257616	0.118379	0.0986956	0.0450441	0.0252703	0.650673	2.37325	0.297605	0.160796	0.534837	0.256167	0.383706	1.35781	0.0516944	0.618931	8.648	0.627832	1.948	0.712221	0.165377	0.161373	-2.7351	-1.02481	chlorogenic acid	primary	phenol
P0050	0.680736	0.822449	0.627428	0.286978	0.0771056	0.95581	1.03303	1.59836	0.668194	0.603465	0.708568	0.198444	0.512759	0.131255	0.402588	0.139929	0.159408	0.0826717	0.304401	0.43829	0.180028	0.215413	0.658211	1.30787	0.517369	0.238102	0.801678	0.575084	-2.17289	-1.39402	2,2-Bipyridine	primary	pyridine
P0025	25.6324	33.3964	21.2607	26.7356	6.10599	29.1328	24.2922	31.4006	28.9557	27.8664	23.6426	10.0565	26.1269	15.9114	21.1911	9.90767	14.9063	8.07928	24.1646	31.4483	11.1786	9.56749	24.218	28.9337	21.5851	16.0204	24.369	23.7107	-1.34735	-1.02777	2-Hydroxypyridine	primary	pyridine
P0056	3.27661	3.77173	2.8386	3.46144	0.859343	3.68746	3.30214	3.48367	3.59845	3.36473	2.60347	1.0791	3.30615	2.1353	2.62096	1.27249	1.86046	1.03697	2.68075	3.83265	1.04654	1.22028	3.22282	3.61477	2.60297	2.03872	2.90526	2.98253	-1.27676	1.0266	3-hydroxypyridine	primary	pyridine
P0051	0.19831	0.247148	0.164424	0.212447	0.047635	0.210706	0.194746	0.226751	0.226288	0.206157	0.176362	0.0713761	0.217248	0.13115	0.168064	0.0850168	0.125979	0.0720556	0.184274	0.277846	0.0761213	0.0796964	0.200838	0.248565	0.17789	0.133252	0.183614	0.180112	-1.33499	-1.01944	2,3-dihydroxypyridine	primary	pyridine
P0127	0.00362208	0.0738141	0.0016175	0.0019541	0.0148905	0.00219854	0.00201041	0.0440924	0.00419357	0.0952741	0.0796511	0.00112488	0.0021661	0.00154906	0.00253578	0.0442875	0.0677611	0.015978	0.0027031	0.0041962	0.00180041	0.00146588	0.124082	0.0039469	0.0230324	0.0223796	0.0377244	0.0163495	-1.02917	-2.30738	lanosterol	primary	sterol
P0093	0.0853913	0.0668317	0.0285145	0.0353184	0.00393749	0.0177376	0.0641405	0.0139989	0.0114842	0.0418365	0.0189501	0.00969327	0.0247532	1.42903	0.0109404	0.00544456	0.318319	0.0113588	0.014226	0.0421433	0.00822183	0.35657	5.44466	0.0641702	0.988332	0.299974	0.0266839	0.0396218	-3.29473	1.48486	dihydrotachysterol	primary	sterol
P0074	0.00181014	0.00273601	0.00153229	0.00168146	0.000724054	0.00375875	0.00433316	0.00391728	0.00241307	0.00321734	0.00183759	0.000775578	0.0311927	0.00121603	0.00440691	0.00103555	0.000959457	0.000575315	0.00120963	0.00097469	0.0166545	0.00610445	0.00405386	0.00253163	0.00525479	0.00656432	0.002749	0.00204045	1.24921	-1.34725	brassicasterol	primary	sterol
P0079	0.000714437	0.00128518	0.0131442	0.0093054	0.00159631	0.00672045	0.0046078	0.00854838	0.00254244	0.015906	0.00950664	0.000988116	0.0178444	0.0102043	0.0181399	0.0021335	0.0112502	0.0038106	0.00834278	0.0233028	0.00205315	0.00772552	0.0157999	0.0139832	0.0118679	0.0105638	0.00701656	0.00546099	-1.12345	-1.28485	cholan-24-oic acid	primary	sterol
P0076	1.05253	1.03988	0.684617	0.81654	0.225269	1.1255	1.33627	1.47011	1.25979	1.05793	0.807067	0.286538	0.989093	0.451835	0.898839	0.445836	0.504538	0.32481	0.873266	0.991703	0.386173	0.298076	0.908927	1.37395	0.805349	0.602492	1.03628	0.824055	-1.3367	-1.25754	campesterol	primary	sterol
P0044	11.6737	12.8428	7.84224	8.5181	2.19976	12.6151	11.9911	15.1332	13.4375	11.9389	8.614	3.48912	9.16753	4.22605	8.26254	4.55081	5.10808	3.00116	8.05622	9.05574	3.93329	2.81154	7.58164	13.8197	7.54302	5.71936	10.7673	9.28195	-1.31886	-1.16003	stigmasterol	primary	sterol
P0080	0.626113	0.655359	0.553811	0.627234	0.138418	0.687123	0.663415	0.721589	0.590682	0.553426	0.338334	0.132434	0.641636	0.288575	0.582142	0.264722	0.320232	0.174036	0.454218	0.527368	0.196106	0.158034	0.425575	0.689968	0.408545	0.378557	0.49998	0.54801	-1.07922	1.09606	cholesterol	primary	sterol
P0102	0.157731	0.194822	0.143139	0.166006	0.041907	0.197068	0.168522	0.196843	0.20215	0.197615	0.143833	0.0612066	0.170433	0.113918	0.184561	0.0682917	0.105687	0.0572118	0.158219	0.198136	0.0641542	0.0623989	0.176619	0.208835	0.144727	0.116684	0.161695	0.150112	-1.24034	-1.07716	ergosterol	primary	sterol
P0184	0.460915	0.358383	0.250919	0.267287	0.0522633	0.289559	0.251199	0.336945	0.413195	0.308938	0.184982	0.0945052	0.314475	0.14327	0.342842	0.100519	0.135917	0.0882922	0.302944	0.486472	0.142196	0.16408	0.317337	0.523482	0.322752	0.187553	0.264961	0.279888	-1.72086	1.05634	sitosterol	primary	sterol
P0003	668.338	819.736	662.418	499.894	170.448	794.455	127.023	109.377	198.155	216.969	148.588	60.2337	779.013	457.141	467.106	363.591	604.586	226.49	127.843	373.252	38.2294	146.089	400.456	310.469	232.723	482.988	143.391	602.548	2.07538	4.20213	D-fructose	primary	sugar
P0002	847.429	1055.94	841.744	689.218	224.173	1027.65	182.881	147.382	279.392	304.519	210.762	83.4453	1017.64	609.325	615.693	460.162	771.296	295.831	181.715	529.783	54.844	204.152	554.538	444.621	328.276	628.326	201.397	781.027	1.91402	3.87804	D-fructose	primary	sugar
P0010	252.207	70.1114	850.151	420.819	81.5155	53.6917	116.815	2.77853	305.856	58.5921	4.79773	1.05404	27.3519	160.476	140.515	17.5042	26.877	4.12426	22.6208	413.957	0.961677	49.1756	193.394	76.9965	126.184	62.8081	81.6488	288.083	-2.00904	3.52832	trehalose	primary	sugar
P0009	1080.2	1350.76	1064.03	906.885	284.818	1298.16	272.898	224.538	406.047	439.791	306.196	123.349	1299.14	785.734	793.086	582.324	981.926	380.268	268.757	725.542	82.2222	272.275	735.57	617.918	450.381	803.745	295.47	997.473	1.78459	3.37589	tagatose	primary	sugar
P0008	158.097	47.0693	454.282	251.969	50.0139	35.4835	75.6355	1.81068	190.505	38.3707	3.09709	0.689271	17.9901	99.8925	88.3508	11.443	17.6767	2.71109	14.9257	247.883	0.653772	31.4319	121.064	50.4636	77.7371	39.6773	51.6847	166.152	-1.95923	3.21473	sucrose	primary	sugar
P0037	17.8172	5.59012	48.4098	28.2161	5.6756	4.36042	8.93382	0.476894	21.7433	4.63982	0.549614	0.120738	2.41477	11.3386	10.3321	1.50917	2.23646	0.427335	1.97253	27.8816	0.136375	3.68447	14.0006	6.41886	9.01573	4.70975	6.07736	18.3449	-1.91427	3.01856	cellobiose	primary	sugar
P0004	1513.2	1808.91	1449.77	1390.91	369.183	1663.56	457.583	347.525	629.787	611.431	466.257	216.501	1640.39	1041.62	1040.25	721.271	1146.02	449.484	376.77	1201.2	111.908	404.252	1080.42	928.193	683.791	1006.51	454.847	1365.92	1.47195	3.00304	D-glucose	primary	sugar
P0005	1513.2	1808.91	1449.77	1390.91	369.183	1663.56	457.585	347.525	629.787	611.433	466.257	216.501	1640.39	1041.62	1040.25	721.271	1146.02	449.484	376.77	1201.2	111.908	404.252	1080.42	928.193	683.791	1006.51	454.848	1365.92	1.47195	3.00303	D-mannose	primary	sugar
P0006	1513.2	1808.91	1449.77	1390.91	369.183	1663.56	457.585	347.525	629.787	611.433	466.257	216.501	1640.39	1041.62	1040.25	721.271	1146.02	449.484	376.77	1201.2	111.908	404.252	1080.42	928.193	683.791	1006.51	454.848	1365.92	1.47195	3.00303	galactose	primary	sugar
P0091	0.167971	0.0819066	0.141589	0.182988	0.0107284	0.0733365	0.044205	0.0592091	0.0398936	0.039228	0.0356695	0.0198025	0.175504	0.085892	0.0863772	0.0374727	0.0794054	0.0443567	0.0705761	0.155373	0.0187358	0.0517391	0.0821474	0.173587	0.0920265	0.0848347	0.0396679	0.109753	-1.08477	2.7668	D-glucose-6-phosphate	primary	sugar
P0177	0.205364	0.0832415	0.36437	0.315154	0.0780135	0.163601	0.0909463	0.0392642	0.173524	0.0993303	0.0588936	0.0109517	0.258224	0.245812	0.315519	0.112344	0.163214	0.0402087	0.0521287	0.106631	0.00949196	0.0399182	0.122536	0.0458679	0.0627623	0.18922	0.0788184	0.201624	3.01487	2.55808	Raffinose	primary	sugar
P0012	158.705	212.389	130.43	168.513	45.1225	174.929	56.8963	48.7473	79.1949	77.6392	59.2101	28.4875	184.576	124.533	126.301	72.7139	106.439	54.5986	49.2696	147.839	15.8838	57.0672	157.331	128.526	92.6528	111.527	58.3625	148.348	1.20371	2.54184	D-glucose	primary	sugar
P0107	0.914931	0.824046	4.61877	4.24435	0.727817	1.01759	2.59619	0.876907	1.41162	1.20616	0.567688	0.099004	3.80683	2.30599	2.76603	0.566579	1.71998	0.902253	1.24008	2.97197	0.234983	0.74529	2.88323	1.61697	1.61542	2.01128	1.12626	2.05792	1.24505	1.82721	galactinol	primary	sugar
P0179	1.44362	1.48076	0.898016	0.852914	0.184588	0.986334	0.64347	0.705383	0.637903	0.460927	0.658758	0.232821	0.728531	0.440248	0.50316	0.26836	0.532762	0.232928	0.407115	0.512258	0.109087	0.300638	0.454675	0.888823	0.445433	0.450998	0.556544	0.974372	1.01249	1.75076	ribose	primary	sugar
P0085	1.39248	1.48076	0.867898	0.799973	0.177784	0.917394	0.592509	0.63645	0.586342	0.505093	0.707416	0.205111	0.738744	0.422477	0.50316	0.265644	0.485563	0.238864	0.433575	0.57846	0.104431	0.274717	0.433211	0.892273	0.452778	0.442409	0.53882	0.939382	-1.02344	1.74341	D(+)Xylose	primary	sugar
P0178	0.516382	0.85014	0.662506	1.0888	0.351	1.14441	1.39537	1.43054	1.444	1.59886	1.37277	0.45302	0.894284	0.781509	0.60648	0.486707	0.365145	0.461832	0.817425	0.955193	0.350056	0.354047	1.16483	0.997314	0.773145	0.599326	1.28243	0.768873	-1.29002	-1.66793	ribitol	primary	sugar
P0185	0.0713422	0.0137654	0.0122857	0.0130118	0.00379064	0.019078	0.0123946	0.0156847	0.0206263	0.0153024	0.0128311	0.00530949	0.0161704	0.0088326	0.019641	0.00784574	0.0118005	0.00668441	0.0117127	0.0210855	0.00459868	0.00545194	0.0167655	0.0229403	0.0137591	0.0118291	0.0136914	0.0222123	-1.16315	1.62235	sophorose	primary	sugar
P0100	0.957549	0.251806	0.406	0.503588	0.112714	0.542884	0.436432	0.497601	0.22245	0.252438	0.22955	0.0790748	0.40191	0.255652	0.281723	0.11872	0.236595	0.111202	0.276015	0.299207	0.0302735	0.0661401	0.157252	0.37395	0.200473	0.2343	0.286258	0.462423	1.16874	1.61541	D-sorbitol	primary	sugar
P0068	0.639121	0.679928	0.570441	0.845077	0.121683	0.706284	0.409493	0.521371	0.334726	0.520727	0.306346	0.160495	0.321812	0.179345	0.283151	0.131042	0.193279	0.176381	0.326065	0.324813	0.116325	0.119163	0.262612	0.454232	0.267202	0.214168	0.375526	0.593756	-1.24762	1.58113	arabitol	primary	sugar
P0108	0.332965	0.221246	0.48804	0.551834	0.0948682	0.513613	0.351076	0.389452	0.155133	0.189917	0.285395	0.0687218	0.456284	0.272628	0.322979	0.107943	0.28846	0.0987998	0.225201	0.339333	0.0252494	0.0659879	0.172364	0.270417	0.183092	0.257849	0.239949	0.367094	1.4083	1.52988	galacturonic acid	primary	sugar
P0106	0.530308	0.821592	0.715009	0.865943	0.287466	1.04602	1.58175	1.38473	0.982042	1.11236	0.808703	0.192667	0.968627	0.643416	0.753627	0.530181	0.649667	0.466667	0.614902	0.685172	0.304812	0.217668	0.677316	1.13794	0.606302	0.668698	1.01038	0.711056	1.10291	-1.42095	galactinol	primary	sugar
P0099	0.3459	0.461817	0.433055	0.439649	0.0700331	0.379801	0.344152	0.321535	0.25941	0.314648	0.217306	0.077197	1.67114	1.03693	0.243668	0.0991394	0.147032	0.0608104	1.51672	0.176309	0.0753563	0.0872216	0.483443	0.377962	0.452835	0.54312	0.255708	0.355043	1.19938	1.38847	D-rhamnose1	primary	sugar
P0015	48.7051	3.12612	47.6444	2.00952	0.642812	96.7045	3.04132	84.0684	71.2149	2.8534	68.6405	30.5326	168.759	76.1504	110.341	62.2139	88.5066	41.3157	89.7953	114.44	18.6747	38.3527	97.5321	136.806	82.6002	91.2145	43.3919	33.1387	1.10429	-1.3094	Erythritol	primary	sugar
P0151	0.15929	0.171631	0.428573	0.469941	0.0972103	0.207588	0.36596	0.168033	0.267721	0.225553	0.124205	0.0239205	0.441091	0.285135	0.349448	0.0877629	0.21829	0.129104	0.238857	0.455316	0.0581501	0.133935	0.427152	0.319159	0.272095	0.251805	0.195899	0.255705	-1.08058	1.30529	N-acetyl-D-mannosamine	primary	sugar
P0045	12.0954	10.6797	7.09978	5.79935	1.43195	9.26374	5.436	8.0374	7.77819	6.03543	5.80369	2.50725	6.95129	2.80639	5.72879	2.68242	3.25039	1.86268	5.45808	7.24709	2.39218	2.25063	5.49912	8.43374	5.21347	3.88033	5.93299	7.72831	-1.34357	1.3026	xylitol	primary	sugar
P0144	0.200993	0.189834	0.45875	0.44126	0.129581	0.228563	0.361442	0.134952	0.329638	0.25491	0.154807	0.0371482	0.326076	0.318956	0.231587	0.108425	0.267215	0.114616	0.156943	0.306474	0.0510593	0.0960802	0.286457	0.222674	0.186615	0.227813	0.21215	0.27483	1.22077	1.29546	melezitose	primary	sugar
P0014	48.7051	48.5655	47.6758	22.8254	5.49446	96.5302	10.7717	84.0544	71.2089	50.6112	68.6184	30.5239	168.748	76.1388	110.274	62.1737	88.6519	41.3018	89.6241	114.414	18.664	38.4206	97.426	136.622	82.5284	91.2147	52.6314	44.9661	1.10525	-1.17047	D-threitol	primary	sugar
P0188	0.0412385	0.0493145	0.0391814	0.051683	0.0130615	0.0610365	0.0596552	0.0598543	0.0583587	0.0554575	0.044828	0.0158135	0.0547661	0.0404638	0.0447329	0.0249216	0.0391488	0.022237	0.0447509	0.0545326	0.0160775	0.0176686	0.0502521	0.062033	0.0408858	0.0377117	0.0489945	0.0425859	-1.08417	-1.15049	threose	primary	sugar
P0125	1.65989	2.22283	0.0639467	0.0622274	0.0291355	0.072892	0.0892831	2.23012	0.0743138	0.0853985	1.45859	0.596117	0.0836049	0.0245237	1.2637	0.735728	0.061152	0.0343793	0.0735919	0.0435726	0.69451	0.0290768	0.0717171	0.0817759	0.165707	0.367182	0.755636	0.685154	2.21584	-1.10287	lactulose	primary	sugar
P0095	0.48448	0.434497	0.425447	0.102471	0.097605	0.630284	0.374009	0.327921	0.476548	0.393372	0.310903	0.115363	0.480901	0.326397	0.380737	0.213167	0.396434	0.114481	0.363103	0.448067	0.108235	0.128318	0.394228	0.442195	0.314024	0.318686	0.333019	0.362464	1.01485	1.08842	D-mannitol	primary	sugar
P0047	0.0702713	0.0822958	0.0769822	0.082576	0.025155	0.105514	0.120341	0.0934838	0.0904497	0.0958633	0.0588121	0.0137371	0.0424348	0.030133	0.0321354	0.0205325	0.0315594	0.0242066	0.0300213	0.0438421	0.0135456	0.0127626	0.0437064	0.0951719	0.0398417	0.030167	0.0787812	0.0737991	-1.3207	-1.06751	isomaltose	primary	sugar
P0086	1.94618	1.71625	1.91436	2.00271	0.425757	1.30517	1.59894	1.83444	2.09336	1.6477	1.79099	0.702867	1.25303	1.04757	1.2191	0.439663	1.21465	0.37035	1.48978	2.00899	0.19086	0.442328	1.55653	1.48787	1.19606	0.924061	1.61138	1.55174	-1.29435	-1.03844	D-(+)Xylose	primary	sugar
P0087	1.94618	1.71625	1.91436	2.00271	0.425757	1.30517	1.59894	1.83444	2.09336	1.6477	1.79099	0.702867	1.25303	1.04757	1.2191	0.439663	1.21465	0.37035	1.48978	2.00899	0.19086	0.442328	1.55653	1.48787	1.19606	0.924061	1.61138	1.55174	-1.29435	-1.03844	D-Arabinose	primary	sugar
P0123	0.433943	0.507744	0.369051	0.404185	0.120047	0.499472	0.502124	0.531221	0.420943	0.457016	0.290731	0.119261	0.392957	0.233658	0.348228	0.188316	0.252988	0.159858	0.340229	0.340525	0.142992	0.10183	0.295691	0.484266	0.284256	0.262667	0.386883	0.389074	-1.08219	1.00566	L-(-)-fucose	primary	sugar
M443T404	0.00145884	0.00271871	0.154634	0.00341636	0.00446335	0.0422316	0.00786102	0.00735029	0.00873811	0.00688563	0.00448374	0.00697038	0.126465	0.12469	0.151016	0.0127233	0.0776452	0.0764638	0.102161	0.0618749	0.0319979	0.041609	0.0418547	0.0384872	0.0529974	0.0948339	0.0070482	0.0348204	1.78941	4.94033	T11-Betulin	secondary	label
M182T73	0.0282832	0.0747874	0.0673199	0.0342822	0.0613852	0.106453	0.536455	0.286738	0.204766	0.214869	0.331848	0.0361235	0.14198	0.0838119	0.195758	0.0294711	0.0738243	0.111318	0.399259	0.19533	0.0508988	0.0911683	0.0955612	0.0792094	0.151904	0.106027	0.268467	0.0620853	-1.43269	-4.32416	Am11-L-tyrosine	secondary	label
M601T897	0.00340277	0.0055004	0.0123152	0.0058827	0.00641605	0.00665545	0.120936	0.0149141	0.00827753	0.0092859	0.0106312	0.00332081	0.0140863	0.0156901	0.0144194	0.00347996	0.012549	0.0954733	0.0135405	0.0097724	0.00823742	0.00755967	0.008217	0.0080047	0.00922196	0.0259497	0.0278942	0.00669543	2.8139	-4.16616	O32-Neoxanthin	secondary	label
M237T257	0.00377102	0.00467831	0.00738899	0.00376762	0.00336797	0.00380714	0.0216759	0.0156163	0.0116776	0.0117535	0.0170528	0.00266715	0.0125548	0.0113175	0.014479	0.0025777	0.0223417	0.0225866	0.0129249	0.00677895	0.00662029	0.00437471	0.0030372	0.0046774	0.00640225	0.0143095	0.0134072	0.00446351	2.23508	-3.00374	Carbetamide	secondary	label
M331T404	0.00158739	0.00206964	0.0552254	0.0020773	0.00328807	0.0184967	0.00459314	0.00459857	0.0054087	0.0049488	0.00409904	0.00568888	0.0510553	0.051543	0.05536	0.00897376	0.0372616	0.0347101	0.0441533	0.0282763	0.0176187	0.0200311	0.0206444	0.0194314	0.0250259	0.0398173	0.00488952	0.0137907	1.59104	2.82047	Rhamnazin	secondary	label
M433T816	0.0321649	0.0489986	0.12943	0.0751601	0.0776364	0.113979	0.264131	0.348347	0.162682	0.201128	0.261667	0.0318151	0.244157	0.214089	0.204562	0.0408929	0.188634	0.207431	0.349896	0.22391	0.203068	0.148581	0.173253	0.174967	0.212279	0.183294	0.211628	0.0795615	-1.15813	-2.65993	F31-Sophoricoside	secondary	label
M177T56	0.0113329	0.03795	0.0714914	0.0332934	0.0314218	0.0407897	0.175336	0.172354	0.0468101	0.0841413	0.101653	0.015747	0.120405	0.103268	0.103787	0.0189503	0.0813987	0.101581	0.0744656	0.0446108	0.0424601	0.0270664	0.0323005	0.0339423	0.0424743	0.0882317	0.0993403	0.0377132	2.0773	-2.6341	A-11--(-)-Anabasine	secondary	label
M631T50	0.000666299	0.00107224	0.00173852	0.000699743	0.00113024	0.0013736	0.00241369	0.0027374	0.00242871	0.0028981	0.00460646	0.00181984	0.00971744	0.00852566	0.00802694	0.00110203	0.00662422	0.0108969	0.00925821	0.00615427	0.00244739	0.00424052	0.00496406	0.00388399	0.00515807	0.0074822	0.00281737	0.00111344	1.45058	-2.53033	Keracyanin chloride	secondary	label
M253T436	0.00177363	0.00288666	0.0387423	0.00213757	0.00211998	0.0103954	0.00492487	0.00460475	0.00353098	0.00360835	0.00361368	0.00268397	0.0217817	0.0245495	0.026246	0.00349546	0.0170273	0.0147682	0.0186977	0.0111128	0.00723622	0.00787536	0.00676532	0.0072923	0.00982996	0.017978	0.00382777	0.00967592	1.8289	2.52782	F39-2'-Methoxyflavone	secondary	label
M303T668	0.005034	0.0207068	0.0663986	0.0471072	0.0431719	0.0423878	0.272721	0.138774	0.0398717	0.0586857	0.051112	0.00498539	0.0700693	0.0862741	0.0642057	0.00657111	0.0651511	0.0585478	0.0450813	0.0249806	0.0756817	0.0130898	0.0167706	0.0351807	0.0351308	0.0584699	0.0943582	0.0374677	1.66435	-2.51839	T48-8(17),12E,14-Labdatrien-20-oic acid	secondary	label
M219T50	0.0456942	0.0900696	0.200616	0.076898	0.0754477	0.0791651	0.0398599	0.0382225	0.0304385	0.0405037	0.0642067	0.0291472	0.239641	0.28205	0.206888	0.069209	0.326434	0.26399	0.0595131	0.0711858	0.0267386	0.0843025	0.0697418	0.060261	0.0619571	0.231369	0.0403964	0.0946484	3.73434	2.34299	5-Methoxydimethyltryptamine	secondary	label
M156T65	0.00474248	0.00614444	0.0112876	0.00779897	0.00882146	0.0077961	0.0148265	0.0270503	0.008282	0.0186782	0.034989	0.00439141	0.011972	0.0111017	0.0172083	0.00687597	0.0182693	0.0126819	0.010424	0.0073564	0.0090583	0.00572091	0.00592429	0.00690117	0.00756418	0.0130182	0.0180362	0.00776517	1.72103	-2.32271	Am15-L-histidine	secondary	label
M163T58	0.00865235	1.33823	3.32129	1.29438	1.27031	1.44248	4.63481	5.32317	1.1879	3.03794	4.24073	1.39995	7.12745	5.92413	5.53852	1.80333	6.61046	6.37337	3.37816	2.19167	1.18712	1.5504	1.64644	1.46132	1.90252	5.56288	3.30409	1.44589	2.92396	-2.28516	A2-Nicotine	secondary	label
M144T101	0.00126944	0.00268931	0.00590029	0.00434072	0.00401404	0.00662534	0.0137081	0.0153259	0.00580437	0.0084829	0.0116984	0.00110297	0.00839393	0.00696906	0.00888997	0.00174299	0.00929436	0.00651108	0.011149	0.00782633	0.00636653	0.00544183	0.00688812	0.00623216	0.00731733	0.0069669	0.00935376	0.00413986	-1.0503	-2.25944	A43-4-Methylquinoline	secondary	label
M339T435	0.000467668	0.000604533	0.0135289	0.000988489	0.0008083	0.00411901	0.00175329	0.00186844	0.00158038	0.00150641	0.00101988	0.00155692	0.00893392	0.00973245	0.0101361	0.00204401	0.00711363	0.00662103	0.00754141	0.00491482	0.00302553	0.00422068	0.00298236	0.00340953	0.00434906	0.00743019	0.00154755	0.00341948	1.70846	2.2096	(2E)-Demethoxy curcumin	secondary	label
M283T740	0.0171189	0.017808	0.0359545	0.0227756	0.0211442	0.0199676	0.0707224	0.0626652	0.0334339	0.0446982	0.0382587	0.0444348	0.0531085	0.0435014	0.0385484	0.0148731	0.0551895	0.044405	0.037825	0.0551106	0.0507482	0.108947	0.0185599	0.0594184	0.0551015	0.0416043	0.0490355	0.0224615	-1.32442	-2.18309	Y18-Oleic acid	secondary	label
M181T145	0.0116129	0.015348	0.0315119	0.0172182	0.0200372	0.0253715	0.0928495	0.053336	0.0244166	0.0338316	0.0460004	0.0115732	0.0306328	0.0336862	0.0686201	0.013685	0.0624988	0.0633227	0.0447095	0.0305063	0.0382972	0.0212667	0.0255427	0.0283689	0.0314485	0.0454076	0.0436679	0.0201833	1.44387	-2.16357	Coniferyl alcohol	secondary	label
M257T726	0.00668885	0.00857658	0.0150727	0.0100674	0.0114686	0.0100727	0.0327501	0.0319503	0.0127407	0.0197543	0.0177264	0.0165997	0.0223395	0.0183034	0.0177541	0.0072777	0.021468	0.0180411	0.0153487	0.0185938	0.0184112	0.0325283	0.00790449	0.0196147	0.0187335	0.0175306	0.0219202	0.0103245	-1.06862	-2.12313	Palmitic amide	secondary	label
M579T51	0.0011761	0.0018984	0.00237621	0.00106764	0.00134484	0.00180775	0.00412177	0.00435016	0.002541	0.00326911	0.00460202	0.00158327	0.00483091	0.0051688	0.00499216	0.00184211	0.00399652	0.0052705	0.00564798	0.00368279	0.00168636	0.00278847	0.00261191	0.00236225	0.00312996	0.00435017	0.00341122	0.00161182	1.38985	-2.11638	F26-Procyanidin B1	secondary	label
M258T113	0.00156851	0.0033718	0.00601298	0.00442757	0.00423075	0.00392709	0.0137569	0.0153047	0.00285078	0.00718839	0.00917273	0.00142535	0.0186423	0.0207361	0.0157906	0.00315045	0.0277001	0.0192403	0.0117296	0.00725104	0.0117086	0.00428274	0.00574077	0.00724405	0.00799281	0.0175433	0.00828313	0.00392312	2.19489	-2.11137	O31-Glycerophosphocholine(GPC)(P)	secondary	label
M176T55	0.00441323	0.0103747	0.0226602	0.0146931	0.00662881	0.00556811	0.00601494	0.00753351	0.00389521	0.00491784	0.00585348	0.00238915	0.0151726	0.0211505	0.0173391	0.00406145	0.0138045	0.0138222	0.0137711	0.00933676	0.00365308	0.00789689	0.00634226	0.00596408	0.00782737	0.0142251	0.00510069	0.010723	1.81735	2.10227	Am21-D-citrulline	secondary	label
M205T72	0.0241802	0.122133	0.146829	0.120225	0.10755	0.0743645	0.106223	0.0682986	0.0292061	0.0356178	0.0265389	0.0184275	0.200694	0.281984	0.161823	0.0169256	0.252099	0.225714	0.0288774	0.0453408	0.0190694	0.0371465	0.0699984	0.0420715	0.0404173	0.189873	0.0473854	0.0992136	4.69782	2.09376	DL-Typotophan	secondary	label
M401T286	0.00288265	0.00612637	0.0104874	0.0079306	0.0101393	0.014515	0.0260706	0.0284276	0.0121293	0.0165234	0.0235232	0.00201367	0.0246042	0.0228905	0.0235121	0.0044759	0.0304202	0.0262987	0.0357149	0.0224437	0.0184606	0.0149574	0.0166588	0.0166922	0.0208213	0.0220336	0.0181146	0.00868022	1.05823	-2.08688	T20-Campesterol	secondary	label
M181T816	0.0224104	0.0430408	0.090019	0.0506835	0.0515734	0.0734907	0.14589	0.188427	0.0870336	0.108977	0.138857	0.0215918	0.127369	0.120523	0.103119	0.0235786	0.099252	0.105733	0.166835	0.10709	0.120854	0.0706759	0.0837593	0.0917632	0.10683	0.0965957	0.11513	0.055203	-1.10595	-2.08557	A58-Theobromine	secondary	label
M285T351	0.00601289	0.0204082	0.0710521	0.0441994	0.0360777	0.0309584	0.21475	0.0668753	0.0434169	0.0427762	0.0558774	0.00493521	0.0773496	0.115513	0.129807	0.0154219	0.0661385	0.054687	0.100957	0.0551679	0.0106633	0.0276112	0.036935	0.0250699	0.0427341	0.0764863	0.0714385	0.0347848	1.78982	-2.05373	F33-Prunetin	secondary	label
M203T404	0.00184865	0.00475393	0.0199107	0.00970389	0.00893407	0.00982586	0.0471578	0.0185024	0.0128267	0.0126401	0.017585	0.00164611	0.0255012	0.0381882	0.0266834	0.00605753	0.0239151	0.025146	0.0324276	0.0168327	0.00481307	0.00690686	0.0111637	0.00762786	0.0132953	0.0242486	0.018393	0.00916285	1.82384	-2.00735	O42-Spermine	secondary	label
M130T88	0.0338069	0.0507369	0.142199	0.0902907	0.0794792	0.145982	0.253872	0.285665	0.108375	0.165497	0.233248	0.0347021	0.205074	0.369068	0.19723	0.0702601	0.266531	0.189363	0.263954	0.172731	0.111189	0.129165	0.125072	0.121809	0.153987	0.216254	0.180227	0.0904158	1.40437	-1.99331	A22-quinoline	secondary	label
M340T66	0.00221757	0.00667103	0.0123906	0.00699254	0.00532744	0.00708698	0.0302913	0.0214252	0.00527207	0.0100329	0.0121318	0.00130243	0.00541004	0.00807621	0.00658122	0.00134751	0.00814493	0.00701601	0.004635	0.00317517	0.00470284	0.00251666	0.00237384	0.00319778	0.00343355	0.00609599	0.0134093	0.00678103	1.77542	-1.97747	Delphinidin chloride	secondary	label
M209T44	0.00447957	0.00472522	0.00549529	0.00579799	0.00229482	0.00246037	0.00634856	0.0128445	0.00335498	0.00864496	0.0114932	0.00688708	0.00717732	0.0154201	0.0132091	0.00436949	0.00660751	0.00794945	0.00680934	0.00482146	0.00619494	0.00443184	0.00322319	0.00461665	0.00501624	0.00912216	0.00826223	0.00420888	1.81853	-1.96305	C36-7,8-Dihydroxy-6-methoxycoumarin	secondary	label
M287T173	0.00254968	0.00279652	0.00476738	0.00437267	0.00379975	0.00503329	0.0111119	0.0113281	0.00498902	0.00691869	0.0100946	0.00126311	0.00935206	0.00775313	0.00941175	0.00296044	0.0108786	0.00789126	0.00865578	0.0064752	0.00608244	0.00496292	0.00580691	0.00561742	0.00626678	0.00804121	0.00761756	0.00388655	1.28315	-1.95998	Cyanidin	secondary	label
M277T54	0.255995	0.208435	0.588456	0.41326	0.447883	0.575203	0.842919	1.17138	0.569523	0.805504	1.23971	0.241403	1.36639	1.50638	1.29564	0.462115	1.85135	1.56086	1.4442	1.07376	0.597014	0.829157	0.947918	0.791363	0.947236	1.34045	0.81174	0.414872	1.41512	-1.9566	alhpa-tocopheronolactone	secondary	label
M303T119	0.0205101	0.0204656	0.0490391	0.0381321	0.0391742	0.058532	0.100096	0.120407	0.0477848	0.0678966	0.0932349	0.0101601	0.0869366	0.084788	0.0835744	0.0229869	0.122214	0.0891731	0.0918153	0.0644206	0.0617951	0.0432807	0.0581657	0.0544138	0.0623152	0.0816121	0.0732633	0.0376422	1.30967	-1.94631	6-Hydroxy cyanidin	secondary	label
M569T480	0.000973062	0.00276331	0.00393862	0.00205335	0.00216724	0.00354618	0.00656638	0.00756339	0.00412232	0.0046426	0.00523816	0.00164652	0.00820149	0.00712091	0.0066841	0.001417	0.0062344	0.0115909	0.00669411	0.00435368	0.00371909	0.00311134	0.00325559	0.00336201	0.00408264	0.0068748	0.00496323	0.00257363	1.68391	-1.9285	O34-Lutein	secondary	label
M307T507	0.0542311	0.12829	0.213985	0.118019	0.0967765	0.183685	0.535872	0.410689	0.198659	0.197957	0.138662	0.0438196	0.309112	0.293395	0.268648	0.0534019	0.357866	0.510747	0.239927	0.160318	0.240346	0.1164	0.124626	0.160457	0.173679	0.298861	0.254276	0.132498	1.72077	-1.9191	(1S,2E,4S,6R,7E,11E)-2,7,11-Cembradiene-4,6-diol	secondary	label
M219T356	0.00187216	0.00482161	0.0134984	0.00836207	0.00719315	0.00681028	0.0365152	0.0138737	0.00901915	0.00900166	0.0112469	0.00186692	0.0181048	0.0241196	0.0237264	0.00349701	0.0133368	0.0130974	0.0222789	0.0120455	0.00341098	0.00592199	0.00793574	0.00575624	0.00955823	0.0159804	0.0135872	0.00709294	1.67189	-1.9156	O169-Ethyl-3-coumarincarboxylate	secondary	label
M129T67	0.00497871	0.0117983	0.0155983	0.0115621	0.00990557	0.0139903	0.039385	0.0283338	0.0129769	0.0178113	0.0228078	0.00712673	0.0220167	0.0200674	0.0244458	0.00798228	0.0291612	0.0260426	0.0214412	0.014651	0.0335083	0.0111307	0.0113811	0.0186734	0.0184643	0.0216193	0.0214069	0.0113056	1.17087	-1.89349	O49-Oct-1-ene-3-ol	secondary	label
M325T48	0.00156943	0.0020563	0.00307689	0.00220672	0.00307367	0.002423	0.00737809	0.00572527	0.00350438	0.00396567	0.00433177	0.00230126	0.00614356	0.00757041	0.00743942	0.00243337	0.00568076	0.00823751	0.00850546	0.00659052	0.00376595	0.00547726	0.00578884	0.00501068	0.00585645	0.00625084	0.00453441	0.002401	1.06734	-1.88855	C16-Skimmin	secondary	label
M304T119	0.00334296	0.00339679	0.00819049	0.0058264	0.00572445	0.00908517	0.0146561	0.0186015	0.00733805	0.0104225	0.013871	0.00187938	0.0136193	0.01275	0.0124394	0.00328512	0.0166332	0.0140255	0.0139629	0.00990944	0.00957694	0.00694697	0.0088185	0.00844747	0.00961036	0.0121254	0.0111281	0.00592771	1.2617	-1.8773	(+)-Taxifolin	secondary	label
M131T57	0.0103302	0.0151763	0.0305758	0.0148603	0.0136493	0.0211399	0.0458028	0.0524591	0.0163405	0.0305098	0.0417802	0.0114593	0.0561502	0.0484839	0.0488253	0.015195	0.0551527	0.0482484	0.0406131	0.0268591	0.0161487	0.0199486	0.0200157	0.0187043	0.0237149	0.0453426	0.0330586	0.017622	1.91198	-1.87599	O85-1-Octanol	secondary	label
M197T187	0.0104602	0.0190149	0.0317574	0.0196198	0.0190514	0.0242409	0.0704175	0.0566118	0.0248104	0.0321849	0.0395487	0.00776859	0.0345581	0.0468792	0.0444351	0.00723171	0.052691	0.0607833	0.0371329	0.0273343	0.0549948	0.0175326	0.0273376	0.0332883	0.0329367	0.0410964	0.038557	0.0206908	1.24774	-1.86349	4-(2-hydroxypropoxy)-3,5-dimethyl-Phenol	secondary	label
M153T523	0.00362608	0.00637146	0.0161669	0.0141292	0.0131793	0.00823662	0.0444418	0.0322058	0.00876588	0.0140081	0.0116104	0.00345013	0.0173746	0.0387126	0.0182882	0.00465777	0.0162978	0.015116	0.0270839	0.0135239	0.00734995	0.00699954	0.00648831	0.00694594	0.0113986	0.0184078	0.0190804	0.0102849	1.61492	-1.85518	O111-D-Dihydrocarvone, mixture of isomers	secondary	label
M291T61	0.0154552	0.0196894	0.0451941	0.0284351	0.0323934	0.0443542	0.0622694	0.0858483	0.0395843	0.0563016	0.084055	0.0157189	0.111942	0.109352	0.102166	0.0294086	0.131984	0.121529	0.112708	0.0755911	0.0465142	0.0515027	0.062563	0.0535266	0.0670676	0.101064	0.0572962	0.0309202	1.50689	-1.85303	(-)-catechin	secondary	label
M134T20	0	0.00988747	0.0157373	0.00821781	0	0.00909473	0.0194126	0.0201489	0.0100499	0.0120264	0.0179069	0	0.0223448	0.0241487	0.0204149	0.0102746	0.0202876	0.0222654	0.0156646	0.0110289	0	0.00928575	0.00813626	0.00580734	0.00832047	0.019956	0.0132575	0.00715621	2.39842	-1.85258	Am25-D-aspartic acid	secondary	label
M309T1016	0.00441528	0.00928048	0.0282574	0.00831968	0.0105114	0.0115154	0.0336437	0.0286586	0.0205786	0.0200451	0.0261074	0.00483592	0.0248819	0.0211707	0.0298423	0.00438173	0.0180487	0.0197857	0.0377722	0.0249437	0.0173124	0.020182	0.0168767	0.0181237	0.0225351	0.0196852	0.0223116	0.01205	-1.14478	-1.85159	T10-Sclareol	secondary	label
M88T66	0.00135355	0.0329605	0.0396207	0.0141779	0.0104898	0.0127865	0.102967	0.0427035	0.00251498	0.0206526	0.0342565	0.00313551	0.00554687	0.00271182	0.00929512	0.000651303	0.00290588	0.00306931	0.00221475	0.00215472	0.00196737	0.00283467	0.00141474	0.00207226	0.00210975	0.00403005	0.0343717	0.0185648	1.9102	-1.85144	A15-isopentylamine	secondary	label
M457T105	0.00236706	0.00779806	0.00753485	0.00748957	0.00794673	0.0155787	0.0200228	0.0346071	0.00455026	0.0140282	0.0152254	0.00173016	0.0108648	0.012209	0.0201694	0.00270131	0.0167087	0.0167618	0.0110551	0.00738552	0.00433621	0.0059788	0.00512263	0.00514588	0.00650403	0.0132359	0.0150273	0.00811917	2.03502	-1.85085	T12-Betulinic acid	secondary	label
M537T481	0.0276746	0.12228	0.161558	0.0797606	0.101662	0.186535	0.26425	0.303411	0.198353	0.196001	0.234349	0.047891	0.35361	0.28372	0.229895	0.0439963	0.25189	0.566606	0.392254	0.247033	0.187659	0.169641	0.179203	0.178834	0.225771	0.288286	0.207376	0.113245	1.2769	-1.83122	O33-1-nonadecanoyl-2-hydroxy-sn-glycero-3-phosphocholine	secondary	label
M323T46	0.00585451	0.00596152	0.00954178	0.00637834	0.00689594	0.00568211	0.016612	0.0152643	0.00871987	0.0111786	0.0124426	0.00828776	0.0154313	0.0213797	0.0191159	0.00736719	0.0137285	0.0191351	0.0188652	0.0147019	0.00807114	0.0129872	0.0122532	0.0111038	0.0129971	0.0160263	0.0120842	0.00671903	1.23307	-1.7985	Indole-3-acetyl-L-phenylalanine	secondary	label
M271T523	0.317825	0.858504	2.2677	1.86956	1.06177	1.05864	6.00026	2.71949	1.18215	1.45661	1.60566	0.319146	2.47164	5.08294	2.72885	0.553626	2.30918	2.01399	1.99087	1.23582	0.963555	0.892866	0.823709	0.893377	1.13337	2.5267	2.21389	1.239	2.22938	-1.78683	O134-Stearyl Alcohol	secondary	label
M257T297	0.00324258	0.00407095	0.00831318	0.00538552	0.0063707	0.00643418	0.0186799	0.016789	0.00452741	0.00826449	0.00882892	0.00291258	0.0068049	0.007434	0.0173988	0.00402184	0.0112036	0.0123841	0.00752757	0.00500702	0.00665613	0.00413403	0.00335947	0.00471655	0.00523346	0.00987453	0.0100004	0.00563619	1.88681	-1.77432	Isoliquiritigenin	secondary	label
M443T106	0.00060801	0.00234924	0.00404033	0.00183211	0.00213569	0.00291964	0.00455899	0.00594507	0.00300738	0.00401446	0.0061662	0.000939196	0.00831531	0.00948654	0.00932974	0.00124304	0.00789921	0.00950451	0.00831163	0.00518439	0.00384838	0.00359041	0.00365112	0.00369664	0.00471376	0.00762972	0.00410522	0.00231417	1.61861	-1.77395	(-)-Epicatechin Gallate	secondary	label
M179T63	0.0126468	0.024957	0.0646541	0.0152367	0.0176169	0.0283039	0.0516757	0.0794479	0.0181756	0.0476399	0.065371	0.027565	0.145687	0.111493	0.174899	0.0298724	0.0948233	0.124661	0.0709487	0.0452461	0.0184087	0.0368415	0.0279481	0.0277328	0.0378543	0.113573	0.0483125	0.0272359	3.00025	-1.77385	Esculetin	secondary	label
M149T56	0.00398853	0.00522221	0.0121595	0.00401843	0.00440473	0.00514215	0.0112141	0.0173876	0.00416443	0.0101468	0.0118442	0.00719097	0.0274757	0.0393859	0.022947	0.00671773	0.0269636	0.0250945	0.0122088	0.00836457	0.00439116	0.00651518	0.00636973	0.00575869	0.00726802	0.024764	0.0103247	0.00582259	3.40726	-1.77321	A7-(R,S)-Nornicotine	secondary	label
M410T620	0.00666081	0.0221544	0.0317619	0.0137907	0.0151067	0.0234182	0.0604294	0.0492323	0.0206285	0.0278318	0.0348873	0.006579	0.0378323	0.0353469	0.0572882	0.00985251	0.0470017	0.0502215	0.0371263	0.0257406	0.0212013	0.0206031	0.0194925	0.0204323	0.0240993	0.0395905	0.0332647	0.0188155	1.64281	-1.76795	O67-1-Octacosanol	secondary	label
M253T400	0.00125036	0.0016574	0.0162638	0.00169411	0.00143933	0.00508443	0.00389658	0.00336024	0.00169713	0.0023474	0.00270723	0.00162499	0.0130093	0.0141169	0.0142452	0.0018502	0.00839557	0.00734371	0.0103215	0.00624146	0.00343127	0.00420171	0.00420119	0.00394472	0.0053903	0.00982682	0.00260559	0.0045649	1.82306	1.75196	C21-7-Hydroxy-3-methy-4-phenyllcoumarin	secondary	label
M327T613	0.00960386	0.0421705	0.10957	0.0620766	0.053575	0.0384223	0.235994	0.105197	0.056026	0.0632962	0.0830389	0.00892267	0.123665	0.16852	0.158151	0.0240201	0.106115	0.0895072	0.133574	0.0740642	0.0263947	0.0388261	0.0497924	0.0383377	0.0601648	0.111663	0.0920792	0.0525697	1.85595	-1.75156	1-Linoleoyl Glycerol	secondary	label
M285T875	0.00348157	0.00466428	0.00670063	0.00403596	0.00451089	0.00458613	0.00940147	0.0112723	0.00388225	0.00790309	0.00791156	0.00854624	0.00821592	0.00761635	0.00708974	0.00318488	0.00785281	0.00858916	0.00621158	0.00697039	0.00524376	0.0115867	0.00311283	0.00664778	0.00662885	0.00709148	0.00815282	0.00466324	1.06979	-1.74831	Y3-Stearic acid	secondary	label
M427T737	0.00161305	0.00224618	0.00995642	0.00486014	0.0049325	0.0039457	0.016394	0.0143301	0.00401392	0.00625172	0.00522723	0.00143564	0.00540643	0.00575422	0.00574554	0.0016609	0.00938423	0.00837112	0.00549965	0.00336424	0.00358467	0.00233602	0.00225704	0.00272591	0.00329459	0.00605374	0.00794209	0.00459233	1.83748	-1.72943	T9-beta-Amyrin	secondary	label
M173T523	0.00787867	0.0202597	0.0850898	0.0423977	0.0232352	0.0229573	0.13033	0.102337	0.0255592	0.0434678	0.0352945	0.0106806	0.0529927	0.118465	0.0997529	0.0135782	0.0493593	0.0444121	0.0453325	0.0278956	0.0216309	0.0195763	0.0187782	0.0199951	0.0255348	0.0630934	0.0579448	0.0336364	2.47088	-1.72268	O132-Nerolin bromelia	secondary	label
M221T343	0.00312814	0.00897477	0.0296323	0.0178602	0.0158072	0.0131982	0.066104	0.0259928	0.0181266	0.0172975	0.0223191	0.00275148	0.0335875	0.0493325	0.0539641	0.00541548	0.026595	0.0238987	0.0417767	0.0235922	0.00513277	0.0131777	0.0158223	0.0113776	0.0184799	0.0321322	0.0254319	0.0147668	1.73877	-1.72223	T54-(-)-Caryophyllene	secondary	label
M106T67	0.00129477	0.00502125	0.00802747	0.00340117	0.00331465	0.00324237	0.0104597	0.00988367	0.00262773	0.00624991	0.010017	0.00247129	0.00857535	0.00370033	0.00754569	0.00123744	0.00748421	0.00443102	0.00237494	0.00226019	0.00150034	0.00277217	0.00163345	0.00196865	0.00208495	0.00549567	0.00695154	0.00405028	2.63587	-1.71631	Am12--L-Serine	secondary	label
M309T505	0.00359786	0.00675937	0.0122653	0.00655413	0.00559156	0.00919409	0.0232364	0.0200947	0.0100055	0.0104233	0.00814769	0.00344545	0.01515	0.0148087	0.0137553	0.00356101	0.0177007	0.0240117	0.0131945	0.00877393	0.0115839	0.0067076	0.00641965	0.00823706	0.00915279	0.0148312	0.0125589	0.00732704	1.62041	-1.71404	T-19-Labd-13-ene-8,15-diol	secondary	label
M133T523	0.0148538	0.0318424	0.129173	0.066739	0.0364523	0.0377065	0.204244	0.156635	0.0412022	0.0675217	0.0573411	0.0149088	0.0864377	0.174271	0.0943712	0.0211595	0.0825619	0.0713355	0.0720205	0.0453952	0.0356017	0.0333725	0.0307925	0.0332556	0.0417397	0.0883562	0.0903087	0.0527946	2.11684	-1.71057	Am10-L-isoleucine	secondary	label
M341T59	0.00161864	0.00320575	0.00640021	0.00277857	0.00292425	0.00267047	0.00773745	0.0070177	0.00248676	0.00511237	0.00732769	0.00361733	0.00946928	0.0146129	0.00720453	0.00348017	0.0126453	0.0136001	0.00710925	0.00490432	0.00329218	0.00434836	0.00325534	0.00363196	0.00442357	0.0101687	0.00554988	0.00326631	2.29876	-1.69913	O125-1-Tricosanol	secondary	label
M193T541	0.0128711	0.0362046	0.0663682	0.0313515	0.0339877	0.0482499	0.0934601	0.114914	0.0460195	0.0589298	0.0625227	0.0122626	0.0663911	0.0607865	0.0988353	0.0129043	0.054399	0.0638656	0.0774615	0.0501442	0.0612448	0.042037	0.0309339	0.0447386	0.0510933	0.0595303	0.0646848	0.0381722	1.16513	-1.69456	O61-Pseudoionone	secondary	label
M415T854	0.00258334	0.00262423	0.00697439	0.00399322	0.00412133	0.00515304	0.0126571	0.0118051	0.00335932	0.0060724	0.00685177	0.00227345	0.0162827	0.0163568	0.0175987	0.00391564	0.0160863	0.0176798	0.0101013	0.00592494	0.00610145	0.00319987	0.00447365	0.00459165	0.00573214	0.0146533	0.00716984	0.00424159	2.55634	-1.69037	T2-beta-sitosterol	secondary	label
M266T94	0.0060135	0.0135375	0.028483	0.00713787	0.0103462	0.0241317	0.0381196	0.0397555	0.0224381	0.0226785	0.0242009	0.00431956	0.028581	0.0146305	0.0348592	0.00647719	0.0226971	0.0176388	0.0528357	0.0312165	0.0148391	0.0185524	0.0222614	0.018551	0.026376	0.020814	0.025252	0.0149416	-1.26723	-1.69004	O25-Thiamine hydrochloride	secondary	label
M257T240	0.00289956	0.00506725	0.00951076	0.0062367	0.00544818	0.00783482	0.0143787	0.017127	0.00784076	0.00962393	0.0113195	0.00220842	0.0109179	0.0104421	0.0146253	0.00234207	0.0110556	0.0140033	0.0115431	0.00781887	0.00838068	0.00639183	0.00552173	0.00676475	0.00773682	0.0105644	0.0104164	0.00616621	1.36547	-1.68927	O63-1-Heptadecanol	secondary	label
M251T275	0.00549601	0.0157092	0.0288431	0.0156558	0.0144703	0.0175501	0.0403242	0.0459479	0.0171572	0.0249484	0.0309412	0.00574718	0.0237272	0.0225689	0.0426211	0.00580238	0.0239147	0.0253263	0.0287061	0.0206549	0.0213428	0.0187594	0.0144991	0.0182004	0.0203605	0.0239934	0.027511	0.0162874	1.17843	-1.6891	Caffeoylputrescine	secondary	label
M145T523	0.0111437	0.0122237	0.0526206	0.0271043	0.0250121	0.0262932	0.0825558	0.0645901	0.0273485	0.0355903	0.0395501	0.0108725	0.0554474	0.0697167	0.0634909	0.00788345	0.0544534	0.050565	0.0489007	0.0276386	0.0239358	0.0127014	0.0213137	0.019317	0.0256345	0.0502595	0.0434179	0.025733	1.96062	-1.68725	O84-1-Nonanol	secondary	label
M305T68	0.00211156	0.00445812	0.00874194	0.00485097	0.00520783	0.00697348	0.0121687	0.0130323	0.00652152	0.00839981	0.0111272	0.00291819	0.0138079	0.0168385	0.0268688	0.00520674	0.0294866	0.0161427	0.0144638	0.0101894	0.00737763	0.00772798	0.00837653	0.00782738	0.00932712	0.0180585	0.00902797	0.00539065	1.93613	-1.67475	isopimaric acid	secondary	label
M114T114	0.0177524	0.0196113	0.0363208	0.0186753	0.0157992	0.0311106	0.0601832	0.0565515	0.0314412	0.0344505	0.0374853	0.012324	0.0507761	0.0415873	0.0437395	0.0174703	0.0501283	0.0596839	0.0422785	0.029563	0.0277847	0.0202393	0.0261712	0.0247317	0.0284614	0.0438976	0.0387393	0.0232116	1.54235	-1.66896	A32-Pipecolinic acid	secondary	label
M181T347	0.0404284	0.0994707	0.175267	0.101322	0.102303	0.143737	0.259508	0.31784	0.123096	0.16918	0.197569	0.0382157	0.210877	0.178313	0.283586	0.0369535	0.176899	0.226851	0.189968	0.131653	0.169724	0.111781	0.0932109	0.124905	0.136873	0.18558	0.184235	0.110421	1.35585	-1.66847	O145-4,4,7a-Trimethyl-5,6,7,7a-tetrahydrobenzofuran-2(4H)-one	secondary	label
M139T40	0.00468094	0.0069303	0.0118781	0.00522918	0.00615641	0.00675697	0.0120618	0.0226334	0.00567828	0.0114598	0.0126938	0.0048337	0.0136895	0.0129283	0.0123828	0.00443447	0.0141372	0.0116941	0.0120408	0.00840041	0.0102813	0.00661835	0.00654202	0.00781388	0.00861613	0.0115444	0.0115601	0.00693864	1.33986	-1.66605	O47-2-(4-Hydroxyphenyl)ethanol	secondary	label
M234T86	0.0230195	0.0444075	0.106926	0.0298629	0.039393	0.0842275	0.143773	0.135576	0.0766081	0.0802093	0.0883272	0.0203263	0.0966271	0.0715497	0.128226	0.0253026	0.0785191	0.0629135	0.230933	0.132226	0.050934	0.0736082	0.0921374	0.0722265	0.108678	0.0771897	0.0908033	0.0546393	-1.40793	-1.66187	A55-Nicotelline	secondary	label
M229T613	0.00406948	0.00997175	0.0222978	0.00939419	0.00977365	0.0157711	0.0300098	0.0310837	0.0143701	0.0176566	0.0214104	0.00376226	0.0189297	0.0173611	0.0240166	0.00400252	0.0206245	0.0176992	0.021333	0.0149763	0.0113711	0.0127859	0.0108099	0.0116557	0.013822	0.0171056	0.0197155	0.0118797	1.23757	-1.6596	Y8-Myristic acid	secondary	label
M287T365	0.0211453	0.087775	0.343803	0.151645	0.130921	0.137201	0.681701	0.248966	0.14646	0.149459	0.184617	0.0177921	0.298637	0.394932	0.365834	0.0478311	0.213841	0.199476	0.350178	0.184529	0.04396	0.0789637	0.124446	0.0824567	0.144089	0.253425	0.238166	0.145415	1.75881	-1.63783	13-cis-retinol	secondary	label
M285T759	0.0279626	0.0528249	0.111944	0.0598666	0.0689486	0.0633736	0.1416	0.189089	0.0563249	0.0974324	0.122342	0.0219745	0.111141	0.101051	0.136789	0.0308563	0.125892	0.0991219	0.102627	0.0710005	0.0942914	0.0588234	0.0515513	0.068222	0.0744193	0.100809	0.104794	0.0641534	1.3546	-1.63349	O65-1-Nonadecanol	secondary	label
M496T189	0.000484817	0.00132769	0.00267221	0.00161101	0.00169015	0.00235024	0.00428149	0.00366019	0.00175676	0.00242152	0.00379207	0.000477057	0.00520824	0.00720981	0.0052204	0.000718119	0.00754469	0.00680589	0.00550511	0.00329088	0.00251947	0.0018223	0.00254524	0.00229567	0.00299645	0.00545119	0.00273151	0.00168935	1.81922	-1.6169	PC(O-14:0/2:0)	secondary	label
M209T107	0.00387675	0.00768213	0.022746	0.0178488	0.0178842	0.0211181	0.0336948	0.0462656	0.0106244	0.0227092	0.0307225	0.0032243	0.0345017	0.0619892	0.0295037	0.00822069	0.0756973	0.0544387	0.0311404	0.0187039	0.0145887	0.00970911	0.0152621	0.0131866	0.0170985	0.0440585	0.0245401	0.0151927	2.57675	-1.61526	Fraxetin	secondary	label
M177T524	0.0107018	0.0184371	0.0692359	0.0369	0.0328867	0.0347701	0.103468	0.0811121	0.0361487	0.0447973	0.0513344	0.0105943	0.0714774	0.0917329	0.0799664	0.0130081	0.0448367	0.0635405	0.041725	0.026313	0.0310593	0.0195208	0.0176932	0.0227578	0.0265115	0.0607603	0.0545757	0.0338219	2.29185	-1.61362	A54-N-methyl-anabasine	secondary	label
M251T523	0.00445175	0.00688504	0.0107305	0.00759426	0.00493014	0.00937366	0.0234396	0.0165415	0.0101513	0.00947585	0.0073201	0.00389054	0.0138339	0.0165529	0.0120675	0.00382565	0.0164495	0.0259899	0.0144812	0.0100506	0.0118104	0.00803382	0.0076368	0.00916035	0.0101955	0.0147866	0.0118031	0.00732756	1.4503	-1.61079	Dipropyl phthalate	secondary	label
M148T523	0.00249525	0.0042457	0.00926485	0.00851396	0.00450401	0.00485992	0.0235466	0.0101848	0.0047766	0.00620073	0.00726856	0.00257298	0.0100014	0.0113384	0.0112015	0.00299106	0.00954597	0.00851927	0.00859025	0.00566129	0.00468519	0.00439513	0.00399848	0.0043596	0.00528166	0.00893293	0.00909171	0.00564728	1.69131	-1.60993	T75-Anethole	secondary	label
M205T552	0.00850761	0.0225867	0.0622803	0.0305968	0.02888	0.0288971	0.100216	0.0730286	0.0322014	0.0384135	0.0409913	0.00743271	0.0668271	0.0855837	0.0769908	0.0134832	0.0619008	0.0517517	0.0532212	0.0327468	0.026279	0.0247543	0.0202649	0.0237661	0.030172	0.0594229	0.0487139	0.0302914	1.96947	-1.60817	(E,S)-alpha-bisabolene	secondary	label
M271T339	0.00175695	0.00221758	0.00369208	0.0028607	0.00316617	0.00333726	0.00922761	0.00642391	0.0018396	0.00361662	0.00472327	0.00147968	0.0033601	0.00365536	0.00977721	0.00166902	0.00677541	0.0074446	0.00404049	0.0030036	0.00271191	0.00256537	0.00240494	0.00256074	0.00288118	0.00544695	0.00455178	0.00283846	1.89053	-1.60361	F28-Baicalein	secondary	label
M273T740	0.00883868	0.0380271	0.0931304	0.0433427	0.0443107	0.0370912	0.172291	0.0869857	0.044447	0.0495672	0.0585522	0.00828368	0.134928	0.178328	0.165678	0.0184509	0.111286	0.0794371	0.100948	0.0557556	0.0333377	0.0360326	0.0302865	0.0332189	0.0482631	0.114685	0.0700212	0.0441235	2.37624	-1.58694	T6-Arbutin	secondary	label
M176T221	0.00329349	0.0164158	0.0284661	0.00924619	0.00991023	0.0143113	0.0345959	0.0345437	0.0115471	0.0188371	0.0252025	0.004055	0.0107899	0.00810665	0.0262973	0.00259863	0.0085063	0.00720527	0.0380948	0.0167244	0.00384702	0.00686252	0.00521602	0.00530852	0.0126756	0.010584	0.0214636	0.0136072	-1.19761	-1.57737	C29-7-Amino-4-methylcoumarin	secondary	label
M183T523	0.00841618	0.018336	0.0473857	0.0244103	0.0222766	0.0223108	0.0706349	0.0554454	0.0254358	0.0309358	0.034777	0.00808513	0.0521361	0.0632774	0.0558335	0.0126542	0.0498894	0.0439464	0.0405066	0.0258634	0.0212574	0.0191649	0.0179189	0.0194471	0.0240264	0.0462895	0.0375523	0.0238559	1.92661	-1.57413	3,4,7-Trimethyl-2,6-nonadien-1-ol	secondary	label
M287T316	0.0241931	0.0735122	0.24412	0.103655	0.109561	0.0975339	0.467763	0.198424	0.101723	0.111513	0.12725	0.0186534	0.234411	0.320207	0.264226	0.0420727	0.149646	0.144259	0.208615	0.113832	0.0349411	0.0581505	0.0747306	0.0559407	0.0910349	0.19247	0.170888	0.108762	2.11425	-1.5712	Kaempferol	secondary	label
M449T46	0.00118768	0.00136225	0.00323864	0.00172559	0.00127567	0.0010851	0.0024083	0.00458294	0.00150156	0.00260941	0.00273482	0.0016183	0.00464987	0.00559442	0.00478299	0.00219954	0.00407668	0.00482899	0.00398098	0.00299631	0.00246426	0.00308607	0.00192188	0.00249073	0.00282337	0.00435542	0.00257589	0.00164582	1.54263	-1.56511	Naringenin-4'-O-β-D-Glucuronide	secondary	label
M122T69	0.0552799	0.246642	0.323681	0.141384	0.137338	0.121271	0.408954	0.396217	0.10287	0.238464	0.367355	0.0874152	0.149339	0.0830989	0.190081	0.0365112	0.119922	0.110036	0.0860691	0.0744943	0.0572893	0.0840178	0.0533959	0.064901	0.0700279	0.114831	0.266879	0.170933	1.63979	-1.56131	A31-3-Acetylpyridine	secondary	label
M265T44	0.0335345	0.0529058	0.0847818	0.0415199	0.0358998	0.0695713	0.0937177	0.132154	0.051996	0.0803825	0.116837	0.0205432	0.123709	0.104141	0.116949	0.0290386	0.161495	0.126174	0.114461	0.0738694	0.0507577	0.0428424	0.0643052	0.0526351	0.0664784	0.110251	0.082605	0.0530355	1.65845	-1.55754	Feruloylputrescine	secondary	label
M399T421	0.00118776	0.00191283	0.00339406	0.00191997	0.00177359	0.00206086	0.00528938	0.004356	0.00211429	0.0027455	0.00333561	0.00117609	0.00335624	0.00375691	0.00444109	0.00120208	0.00350957	0.00403344	0.0135113	0.00580551	0.00732023	0.00198314	0.00192212	0.00374183	0.00571401	0.00338322	0.00316948	0.00204151	-1.68893	-1.55251	T45-Dihydrotachysterol	secondary	label
M165T523	0.00884876	0.0200041	0.0517827	0.0257067	0.0240689	0.0250082	0.0726135	0.0619897	0.0261859	0.0337151	0.0372927	0.00939225	0.0503684	0.0636899	0.0599861	0.0132817	0.051615	0.0449419	0.0470116	0.0293274	0.0232446	0.0211316	0.019839	0.0214051	0.0269932	0.0473138	0.0401982	0.0259032	1.7528	-1.55186	O113-1-Methyl-3-methoxy-4-isopropylbenzene	secondary	label
M411T176	0.00142768	0.00501739	0.0112519	0.0100009	0.0108627	0.0129252	0.0194561	0.020839	0.00786802	0.0120179	0.0183639	0.0010005	0.0199332	0.0272925	0.0191554	0.0023615	0.0271855	0.0243262	0.0177744	0.0122777	0.0103658	0.00807331	0.0109856	0.00980822	0.0115475	0.0200424	0.0132576	0.00858096	1.73565	-1.545	Piperacetazine	secondary	label
M85T39	0.0787031	0.0668076	0.109776	0.058146	0.0504887	0.0614934	0.121314	0.137748	0.0713719	0.107033	0.161608	0.0574025	0.160793	0.173874	0.145048	0.0526533	0.113252	0.115903	0.142201	0.0914846	0.068939	0.0734354	0.058817	0.0670638	0.0836569	0.126921	0.109413	0.0709025	1.51716	-1.54314	O97-Thiophene	secondary	label
M289T55	0.0027339	0.00251585	0.00547939	0.00207664	0.00189267	0.00439267	0.00504661	0.00744522	0.00169599	0.00485421	0.00773413	0.0025415	0.00889808	0.0102917	0.00795173	0.00378111	0.012649	0.0104833	0.00949134	0.00667822	0.00339865	0.0047092	0.00583411	0.00464732	0.00579314	0.00900916	0.00488627	0.00318185	1.55514	-1.53567	ent-kaur-16-en-19-ol	secondary	label
M225T148	0.00226663	0.00528506	0.00884409	0.00437016	0.00475955	0.00736941	0.0125166	0.0129719	0.00549901	0.00756049	0.00983184	0.00193919	0.0098369	0.00829117	0.0157201	0.00227695	0.0106033	0.0111899	0.00914665	0.00626619	0.0050076	0.00478217	0.00486974	0.0048865	0.00582648	0.00965306	0.00838651	0.00548248	1.65676	-1.52969	Sinapic acid	secondary	label
M201T552	0.00384415	0.0102222	0.0285793	0.0146958	0.0131899	0.0143052	0.0421756	0.0336485	0.0137339	0.017494	0.01848	0.00411345	0.0292784	0.0360093	0.032642	0.00646042	0.0296365	0.0244386	0.0250345	0.0152904	0.0119601	0.0112876	0.00954903	0.0109322	0.014009	0.0264109	0.0216076	0.0141394	1.88528	-1.52818	Y9-Dodecanoic acid	secondary	label
M200T63	0.00951629	0.0183341	0.0434645	0.0104755	0.0108708	0.0191883	0.010473	0.0207181	0.0058416	0.0125613	0.0192	0.00448551	0.0262228	0.0277443	0.0212818	0.00750205	0.0402881	0.0195789	0.0109304	0.00894316	0.00525475	0.00741416	0.00848491	0.00705127	0.00801311	0.0237697	0.0122132	0.0186416	2.96635	1.52634	N-Acetyltranexamic acid	secondary	label
M179T523	0.0135633	0.0294425	0.0659926	0.0339789	0.0318479	0.034716	0.0949257	0.0795544	0.0355945	0.0447658	0.0487598	0.0151545	0.0643442	0.078357	0.0777103	0.0184195	0.0638627	0.0601857	0.0715803	0.0435953	0.030711	0.0317341	0.0274713	0.0299722	0.0391774	0.0604799	0.0531258	0.0349235	1.54375	-1.5212	Propofol	secondary	label
M224T42	0.0553584	0.108851	0.154585	0.0766077	0.0836524	0.113889	0.193556	0.223816	0.0894233	0.141516	0.213766	0.0390593	0.186538	0.156718	0.192277	0.0500976	0.211904	0.183772	0.191737	0.124228	0.104433	0.0823824	0.0985631	0.0951261	0.116078	0.163551	0.150189	0.0988239	1.40897	-1.51977	A-8-4-(Methylnitrosamino)-4-(3-pyridyl) butyric acid	secondary	label
M121T523	0.023613	0.0263269	0.105401	0.0533874	0.0514044	0.0323983	0.158951	0.122579	0.0339437	0.0569803	0.0473732	0.0240254	0.110484	0.140514	0.125238	0.018527	0.110211	0.060369	0.0651648	0.0395178	0.0511647	0.0278523	0.0255364	0.0348511	0.0406812	0.0942239	0.0739754	0.0487552	2.31615	-1.51728	1,2,4-Trimethybenzene	secondary	label
M147T53	0.04603	0.13171	0.0569767	0.0085762	0.00263281	0.0654259	0.02782	0.0300919	0.0161442	0.0354877	0.0575992	0.0381154	0.0347591	0.0186376	0.0758643	0.0268944	0.0206915	0.0188712	0.0562543	0.0266469	0.0315435	0.0138353	0.00985124	0.01841	0.0260902	0.0326197	0.0342097	0.0518919	1.25027	1.51688	A-10--Myosmine	secondary	label
M268T42	0.00217144	0.00344817	0.00478172	0.00278737	0.00186391	0.00377654	0.00564566	0.00708626	0.00328461	0.00456489	0.00633889	0.00154977	0.00839209	0.00516892	0.00648451	0.00168939	0.0150852	0.00915439	0.00641935	0.00567051	0.00345356	0.00232194	0.00827024	0.00468191	0.00513625	0.00766241	0.00474502	0.00313819	1.49183	-1.51202	O166-Adenosine	secondary	label
M403T929	0.00614038	0.00657376	0.0123181	0.00633451	0.00742033	0.00813113	0.0173545	0.0159962	0.00782318	0.0106627	0.0135668	0.00526482	0.015071	0.0173418	0.0139236	0.00540052	0.015373	0.0146432	0.0147081	0.0105709	0.00853294	0.00869494	0.00830978	0.00851256	0.00988821	0.0136255	0.011778	0.00781971	1.37796	-1.5062	O79-(+)-δ-Tocopherol	secondary	label
M355T85	0.00392419	0.0137498	0.0251177	0.0165151	0.0125737	0.0177036	0.0418824	0.0199724	0.0182138	0.0185865	0.0330515	0.00310835	0.0302966	0.15268	0.0272673	0.00455604	0.0565112	0.0539548	0.0806223	0.0879581	0.0369421	0.0255298	0.157722	0.073398	0.0770287	0.0542109	0.0224692	0.0149307	-1.42091	-1.5049	C8-Scopolin	secondary	label
M223T659	0.0129018	0.014271	0.0226165	0.0151351	0.0140763	0.0149767	0.0353662	0.0329226	0.0150335	0.0212003	0.0244982	0.0123469	0.0324411	0.0323795	0.03046	0.0116548	0.028901	0.0308312	0.0274798	0.0187038	0.0214444	0.0148454	0.0137861	0.016692	0.0188252	0.0277779	0.0235613	0.0156629	1.47557	-1.50427	T40-Farnesol	secondary	label
M397T366	0.00216285	0.0053817	0.0135513	0.00801144	0.00656622	0.00667358	0.0232697	0.0124744	0.00756918	0.00804506	0.0102521	0.00188458	0.012939	0.0183568	0.0156943	0.00388732	0.0121334	0.0116547	0.0161028	0.00951259	0.00361212	0.00556939	0.00686558	0.00534903	0.00783525	0.0124443	0.0105825	0.00705786	1.58824	-1.49939	T16-Ergosterol	secondary	label
M183T41	0.0389292	0.0682192	0.1082	0.0550743	0.0668586	0.0739952	0.139308	0.147704	0.0553572	0.0951642	0.146492	0.0311037	0.121504	0.115191	0.121153	0.0386001	0.145155	0.123481	0.132192	0.0893378	0.0706545	0.064727	0.0710942	0.0688252	0.0828052	0.110847	0.102522	0.0685461	1.33865	-1.49566	T79-Geranyl formate	secondary	label
M221T51	0.00507438	0.011217	0.0200507	0.00838379	0.00830382	0.0106885	0.00795983	0.0108842	0.00578166	0.00693019	0.0079735	0.00308138	0.0267203	0.0306145	0.0239909	0.00682412	0.0334248	0.0300761	0.00902068	0.00796525	0.0045947	0.00761968	0.00725538	0.00648992	0.0071576	0.0252751	0.0071018	0.0106197	3.53123	1.49535	C38-5,7-Dihydroxy-4-propylcoumarin	secondary	label
M272T523	0.0646728	0.171394	0.741423	0.368537	0.207114	0.207529	1.18566	0.53518	0.234294	0.28844	0.319704	0.0645829	0.485483	1.00986	0.537685	0.109201	0.456546	0.401208	0.392315	0.243093	0.18902	0.175733	0.16123	0.175328	0.222786	0.499998	0.437977	0.293445	2.24429	-1.49253	F23-alpha-naphthofflavone	secondary	label
M355T44	0.00194394	0.00239585	0.00413959	0.00179424	0.00201551	0.00336779	0.0051195	0.00493536	0.00231293	0.00364466	0.00560375	0.00172658	0.00585614	0.00503684	0.00404884	0.00147535	0.0051302	0.00615155	0.00449832	0.00297588	0.00252472	0.00172807	0.00270125	0.00231802	0.00279104	0.00461649	0.00389046	0.00260949	1.65404	-1.49089	Neocholrogenic acid	secondary	label
M195T230	0.00344403	0.00777064	0.0172678	0.00862855	0.00900394	0.0104725	0.020996	0.0218426	0.0100127	0.0126507	0.0159971	0.00275054	0.0152535	0.0177717	0.0243529	0.00385072	0.0195756	0.0185717	0.0265932	0.0148236	0.0152731	0.00922378	0.00865378	0.0110502	0.0142696	0.0165627	0.0140416	0.00943125	1.1607	-1.48884	Oxidized Latia luciferin	secondary	label
M747T573	0.0182284	0.0120465	0.0529587	0.0443777	0.0610162	0.0373694	0.092465	0.0732171	0.035385	0.0484978	0.0744059	0.0109831	0.0351487	0.0530113	0.0338279	0.012867	0.0966232	0.0641986	0.0742483	0.0490139	0.031432	0.0399643	0.0328291	0.0347418	0.0437049	0.0492795	0.0558256	0.0376662	1.12755	-1.48212	MGDG(18:3(9Z,12Z,15Z)/16:3(7Z,10Z,13Z))	secondary	label
M359T566	0.0110268	0.0150792	0.0184937	0.0115331	0.0102637	0.0103411	0.0305875	0.0290107	0.0135416	0.0165444	0.011362	0.0122634	0.0268129	0.0233548	0.0153419	0.0106231	0.0245962	0.025928	0.0142072	0.0104519	0.0223793	0.00845868	0.00868989	0.013176	0.0128938	0.0211095	0.0188849	0.0127896	1.63718	-1.47658	canrenoic acid	secondary	label
M565T296	0.000449775	0.00133421	0.00293207	0.00184619	0.00202521	0.0019169	0.00405891	0.00277867	0.00223631	0.00227207	0.00360883	0.000464479	0.00578464	0.00724495	0.00760632	0.000986436	0.00874184	0.0052659	0.00658294	0.00414575	0.00275378	0.0036411	0.00221321	0.00286936	0.00370102	0.00593835	0.00256988	0.00175073	1.60452	-1.46789	T78-Canthaxanthin(trans)	secondary	label
M191T523	0.00339288	0.00824203	0.0349016	0.0176401	0.0155389	0.0101637	0.0566493	0.0246403	0.0167553	0.0150142	0.0152947	0.00336647	0.0230111	0.0473983	0.0401382	0.00567806	0.0215516	0.0164544	0.0204826	0.0125338	0.0142618	0.00892401	0.00819477	0.0104602	0.0124762	0.0257053	0.0219534	0.0149799	2.06035	-1.46553	O127-Damascenone	secondary	label
M151T42	0.0948183	0.146253	0.214847	0.0983435	0.0635904	0.144994	0.195881	0.27257	0.130569	0.183642	0.270294	0.0611346	0.272136	0.187781	0.273456	0.0512506	0.267019	0.260715	0.235906	0.147981	0.119941	0.0814198	0.126616	0.109326	0.136865	0.218726	0.185682	0.127141	1.59812	-1.46044	O170-Xanthine	secondary	label
M151T42	0.0948183	0.146253	0.214847	0.0983435	0.0635904	0.144994	0.195881	0.27257	0.130569	0.183642	0.270294	0.0611346	0.272136	0.187781	0.273456	0.0512506	0.267019	0.260715	0.235906	0.147981	0.119941	0.0814198	0.126616	0.109326	0.136865	0.218726	0.185682	0.127141	1.59812	-1.46044	O120-4′-Methoxyacetophenone	secondary	label
M384T590	0.00897784	0.0199541	0.0380672	0.0150874	0.0180403	0.0270658	0.0448046	0.0497101	0.0185385	0.0281723	0.0356502	0.00879017	0.0391966	0.0397298	0.0530547	0.00730719	0.0361119	0.0472875	0.0374925	0.025035	0.0187168	0.0207599	0.0168525	0.0187764	0.0229388	0.0371146	0.0309443	0.0211988	1.61798	-1.45972	N-oleoyl threonine	secondary	label
M114T67	0.00783035	0.0223663	0.0263938	0.0152554	0.0129972	0.0171369	0.0314401	0.0373925	0.0141665	0.0233141	0.0279031	0.0137942	0.0285749	0.0283975	0.032742	0.0103536	0.0286094	0.0312108	0.0199009	0.0130148	0.0149304	0.0112592	0.0078843	0.011358	0.0130579	0.026648	0.0246684	0.0169967	2.04075	-1.45137	A41-N-Methyl-2-piperidone	secondary	label
M479T48	0.000980296	0.00230549	0.00217903	0.00104019	0.00122304	0.00195103	0.00254522	0.00333048	0.00141344	0.00229823	0.00330679	0.00114221	0.00394812	0.00393903	0.00396255	0.00121981	0.00340452	0.00355707	0.00426415	0.00291631	0.00207175	0.00212887	0.0023559	0.00218551	0.00265375	0.00333852	0.0023394	0.00161318	1.25804	-1.45018	Dichotosinin	secondary	label
M328T141	0.00129129	0.00919557	0.00556312	0.00249299	0.00272783	0.0145829	0.0054928	0.0268126	0.00344146	0.00929384	0.00576303	0.00115827	0.00514406	0.00507186	0.00597236	0.00107604	0.00522873	0.00492352	0.00481627	0.00362958	0.00298506	0.00301115	0.00306132	0.00301918	0.00342043	0.00456943	0.00866033	0.00597562	1.33592	-1.44928	N-palmitoyl alanine	secondary	label
M165T302	0.00988953	0.0178127	0.0308588	0.0143909	0.0146592	0.0236563	0.0375254	0.0453527	0.0178615	0.0247397	0.0278596	0.00788486	0.0339385	0.0306783	0.0428127	0.00802774	0.0258148	0.0380938	0.0284367	0.0189298	0.0232267	0.0146691	0.0136837	0.0171932	0.0193565	0.0298943	0.0268706	0.0185446	1.5444	-1.44898	O130-3,4-Dimethoxystyrene	secondary	label
M135T523	0.00964904	0.0193366	0.0797597	0.0381199	0.0368937	0.0386642	0.113975	0.0951646	0.0255837	0.041415	0.0347064	0.0102054	0.0802014	0.100201	0.0916231	0.0131663	0.0792724	0.0472802	0.0708406	0.0371491	0.0352177	0.0214582	0.0191484	0.0252748	0.0348481	0.0686241	0.0535083	0.0370705	1.96923	-1.44342	O117-Cinnamyl alcohol	secondary	label
M291T685	0.0054183	0.0101309	0.0190275	0.0091399	0.0088177	0.0105379	0.0128721	0.0244591	0.0141611	0.0156306	0.0185528	0.00534963	0.0304236	0.0287019	0.0182205	0.00460909	0.0147916	0.0146591	0.0274941	0.0185371	0.0133983	0.0150898	0.0130274	0.0138385	0.0168975	0.0185676	0.0151709	0.010512	1.09884	-1.44319	T18-cis-abienol	secondary	label
M137T523	0.011842	0.0170061	0.0394771	0.0203106	0.0193461	0.0203563	0.0502083	0.0446587	0.0208452	0.0269167	0.0301056	0.0120571	0.0374948	0.0484776	0.0438895	0.0131013	0.0407497	0.0364041	0.0369557	0.0240098	0.0195044	0.0180581	0.0170155	0.0181927	0.0222894	0.0366862	0.0307986	0.0213897	1.6459	-1.43988	T21-Myrcene	secondary	label
M894T874	0.00895212	0.00732764	0.0145038	0.00720511	0.00747796	0.00869184	0.0186593	0.0164516	0.00839374	0.0118177	0.0141763	0.0082493	0.0157783	0.0184099	0.0152414	0.00804722	0.0163714	0.017289	0.0161232	0.0114351	0.00896347	0.00919695	0.00898527	0.00904857	0.0106254	0.0151895	0.012958	0.00902641	1.42955	-1.43557	O50-Chlorophyll a	secondary	label
M299T684	0.00654962	0.0129046	0.025193	0.0131168	0.0117978	0.0138072	0.0206279	0.0307456	0.016949	0.0197974	0.0247839	0.00671093	0.0355633	0.0402671	0.02377	0.00624036	0.020651	0.020981	0.0319329	0.0218997	0.0192552	0.0172812	0.016485	0.0176738	0.0207546	0.0245788	0.0199358	0.0138948	1.18425	-1.43476	O64-Nonadecanoic acid	secondary	label
M158T371	0.0271232	0.0287628	0.0502528	0.0269667	0.0258987	0.0316661	0.0631554	0.0638648	0.0290456	0.0420726	0.048122	0.0272579	0.0605882	0.0616745	0.0517833	0.021531	0.0563232	0.0567419	0.0592337	0.0419822	0.0359927	0.0351435	0.0315694	0.0342352	0.0396928	0.0514404	0.0455864	0.0317784	1.29596	-1.43451	Y13-Nonanoic acid	secondary	label
M255T357	0.00365081	0.00554455	0.00807696	0.0046494	0.00428295	0.00552281	0.0111899	0.0109825	0.00463954	0.00686263	0.00773547	0.00409297	0.00871575	0.00884149	0.0111749	0.0037632	0.00816864	0.010412	0.00700587	0.0059094	0.0034673	0.00570403	0.0050183	0.00472988	0.0053058	0.00851267	0.00758384	0.00528791	1.60441	-1.43418	F40-3,7-Dihydroxyflavone hydrate	secondary	label
M110T42	0.132447	0.211322	0.327286	0.160398	0.164575	0.210289	0.358871	0.405951	0.176095	0.272886	0.399255	0.110243	0.378071	0.337901	0.377828	0.119721	0.403909	0.373781	0.367807	0.246192	0.20474	0.1741	0.196668	0.191836	0.230224	0.331868	0.287217	0.201053	1.4415	-1.42856	O155-N-methyl-2-pyridone	secondary	label
M363T67	0.00113574	0.0028368	0.00497071	0.00288865	0.0029051	0.0039746	0.00622197	0.00551821	0.00306291	0.00409623	0.00658076	0.00122303	0.00702136	0.00858821	0.00908177	0.00288141	0.012272	0.00976292	0.00770547	0.00544183	0.00365998	0.00397495	0.00464507	0.00409334	0.00492011	0.00826794	0.00445052	0.0031186	1.68044	-1.42709	Protirelin	secondary	label
M152T42	0.0175784	0.0300891	0.0434547	0.0183574	0.0126989	0.0273091	0.0379089	0.0523543	0.0252179	0.0350373	0.049803	0.0127739	0.0514027	0.0361853	0.0496253	0.0106801	0.0514763	0.0469323	0.0465711	0.0293024	0.0232821	0.0173571	0.0239791	0.0215394	0.0270052	0.0410503	0.0355159	0.0249146	1.52009	-1.4255	O158-1-(2-amino-3-hydroxyphenyl) ethanone	secondary	label
M553T959	0.0102181	0.0132277	0.021094	0.0100743	0.010324	0.0127335	0.0219118	0.026041	0.0132366	0.0177545	0.0220303	0.00970998	0.046727	0.0484816	0.0266566	0.00686324	0.0194525	0.022149	0.0265187	0.0179683	0.0151551	0.0142034	0.013183	0.0141805	0.0168681	0.0283883	0.0184474	0.0129453	1.68295	-1.42503	O62-beta-cryptoxanthin	secondary	label
M366T528	0.003863	0.0653367	0.0126402	0.00428754	0.00361773	0.0258855	0.0229651	0.019854	0.0113812	0.0116364	0.00670826	0.00860209	0.061007	0.0440797	0.0202333	0.00333759	0.0130525	0.158801	0.0238576	0.0110715	0.00591636	0.0043935	0.00496345	0.00509111	0.00921559	0.0500852	0.0135245	0.0192718	5.43484	1.42495	N-cis-octadec-9Z-enoyl-L-Homoserine lactone	secondary	label
M551T959	0.105719	0.103001	0.175703	0.0904004	0.0837028	0.109131	0.163765	0.213037	0.121929	0.157467	0.194914	0.0999885	0.549618	0.575592	0.249821	0.0596486	0.167971	0.187566	0.22886	0.158574	0.124502	0.123808	0.123053	0.123788	0.147098	0.29837	0.158517	0.111276	2.02838	-1.42453	Myxoxanthin	secondary	label
M239T422	0.00310629	0.00686995	0.00995589	0.00566301	0.00526951	0.00673183	0.0137814	0.0143816	0.00565491	0.00793898	0.00886004	0.00285932	0.0101754	0.0112123	0.0132911	0.00278145	0.0107722	0.0118426	0.00966362	0.00682313	0.00571342	0.00574982	0.00505594	0.00550639	0.00641872	0.0100125	0.00891272	0.00626608	1.55989	-1.42238	F34-3-Hydroxyflavone	secondary	label
M199T42	0.0304018	0.0203863	0.0283058	0.0176099	0.0429738	0.0510429	0.0428273	0.0489855	0.0278625	0.0456461	0.0798519	0.0258846	0.06025	0.0613873	0.0473975	0.0331103	0.0742145	0.0768141	0.0675964	0.0468032	0.0552766	0.028725	0.0440882	0.0426966	0.047531	0.0588623	0.0451763	0.0317868	1.2384	-1.42123	T24-L-Mimosine	secondary	label
M124T62	0.0138301	0.038973	0.0674594	0.0172346	0.0135754	0.0201121	0.0166648	0.0253285	0.0126327	0.0207695	0.024465	0.020652	0.0301436	0.0313298	0.0286923	0.0103652	0.0265635	0.030663	0.0244165	0.0156251	0.0073669	0.0133923	0.00906655	0.00994193	0.0133016	0.0262929	0.0200854	0.0285308	1.97668	1.42047	A5-Nicotinic acid	secondary	label
M313T1043	0.0188689	0.0236322	0.0471039	0.0268527	0.0258278	0.028371	0.0541467	0.0544184	0.0260859	0.0375629	0.0451663	0.0245809	0.0508656	0.0617076	0.04727	0.0213301	0.0535136	0.0632146	0.051619	0.0366943	0.0311411	0.0306902	0.0277737	0.0298683	0.0346311	0.0496502	0.0403269	0.0284428	1.43369	-1.41783	10-oxo-nonadecanoic acid	secondary	label
M193T360	0.00851186	0.00837379	0.0198295	0.0107054	0.00941779	0.0106859	0.031305	0.0180041	0.0106619	0.0128004	0.0143944	0.00814125	0.0191113	0.0238788	0.018769	0.00725842	0.0179551	0.0177771	0.0205202	0.0136114	0.00930607	0.0100629	0.0102509	0.0098733	0.0122708	0.0174583	0.0158845	0.0112541	1.42275	-1.41145	T44-β-Ionone	secondary	label
M193T89	0.00169621	0.00317608	0.00848139	0.00502854	0.00582252	0.0178201	0.00905845	0.0046747	0.00519653	0.00414993	0.0038205	0.00290798	0.00461514	0.00748084	0.00456717	0.00120109	0.00458187	0.020766	0.00417015	0.0025385	0.00199215	0.00209497	0.00135037	0.0018125	0.00232644	0.00720201	0.00496802	0.00700414	3.09572	1.40985	Y10-Citric acid	secondary	label
M223T163	0.00909763	0.00612848	0.0145801	0.00716349	0.00722257	0.0087064	0.0157262	0.0146046	0.00876322	0.0117471	0.0153009	0.00831947	0.0149525	0.017743	0.0163455	0.00741901	0.0157523	0.0149974	0.0134201	0.00988979	0.00837992	0.0083278	0.00792151	0.00820974	0.00935813	0.014535	0.0124103	0.00881645	1.55319	-1.40763	C15-Isofraxidin	secondary	label
M433T158	0.00131214	0.00277904	0.00519757	0.00325568	0.0036399	0.0044143	0.00769826	0.00661352	0.00330385	0.00425832	0.00608606	0.00102983	0.0142924	0.0111973	0.0156988	0.00197507	0.0268783	0.0118249	0.0176233	0.0116926	0.00534693	0.00457532	0.0128792	0.00760048	0.00995296	0.0136445	0.00483164	0.0034331	1.37089	-1.40737	Genistin	secondary	label
M459T96	0.000980075	0.00384813	0.0172828	0.00914248	0.00932547	0.0047011	0.00584382	0.00974499	0.00260459	0.00527822	0.00784756	0.000915741	0.00699968	0.0109256	0.00938533	0.00149826	0.0162777	0.00669742	0.00552142	0.00471834	0.00293978	0.00466626	0.00396735	0.00385779	0.00427849	0.00863067	0.00537249	0.00754668	2.01722	1.40469	F32-Gallocatechin gallate	secondary	label
M345T337	0.00376863	0.00379672	0.00778747	0.00400813	0.00398837	0.00474301	0.00935863	0.0093217	0.00442598	0.0060019	0.00661751	0.0036424	0.00905142	0.0111481	0.00951184	0.00353817	0.00854515	0.00888788	0.0074783	0.00559846	0.00408945	0.00466032	0.00465676	0.00446884	0.00515869	0.00844709	0.00656135	0.00468205	1.63745	-1.40138	Testosterone Propionate	secondary	label
M159T523	0.00754325	0.0312282	0.0822324	0.0411208	0.0390124	0.040628	0.119533	0.0987869	0.0427305	0.0437353	0.0256971	0.00772692	0.0814071	0.102609	0.0959445	0.00837038	0.0795573	0.0419111	0.0758025	0.0404978	0.0376963	0.0337152	0.0119759	0.0277958	0.0379139	0.0682999	0.0563682	0.0402942	1.80145	-1.39892	O154-3,7-Dimethyloctan-3-ol	secondary	label
M207T390	0.00354863	0.0056852	0.0146176	0.00807176	0.00823066	0.0067596	0.0259388	0.0124903	0.00636705	0.00789851	0.00994349	0.00279318	0.0102727	0.0144343	0.0188864	0.00748132	0.0217449	0.017344	0.0112906	0.00698887	0.0035196	0.00485236	0.00482361	0.00439852	0.00597893	0.0150273	0.0109052	0.00781891	2.51337	-1.39472	C14-5,7-Dimethoxycoumarin	secondary	label
M120T65	0.0453837	0.120869	0.150593	0.0519787	0.053277	0.0872388	0.13674	0.160135	0.0753362	0.113093	0.144598	0.0723035	0.222079	0.230243	0.236841	0.0593877	0.180893	0.192196	0.154698	0.10576	0.0703181	0.0832723	0.0793098	0.0776334	0.0951652	0.18694	0.117035	0.08489	1.96437	-1.37866	Am24-L-Threronine	secondary	label
M153T265	0.0026462	0.00682846	0.012962	0.00658612	0.00639254	0.00696652	0.0131696	0.0173362	0.00623485	0.00902286	0.00985564	0.00266472	0.011917	0.00993246	0.0155708	0.00221646	0.00790812	0.0111698	0.0100794	0.00663216	0.00842148	0.00530216	0.00451491	0.00607952	0.00683828	0.00978576	0.00971398	0.00706364	1.43103	-1.37521	O157-4-Oxoisophorone	secondary	label
M116T20	0.0128383	0.0148564	0.0242528	0.012809	0.013028	0.0147379	0.0251011	0.0281398	0.0139342	0.0204237	0.0250497	0.0145712	0.0305877	0.0308289	0.0278994	0.0128143	0.0276409	0.027515	0.0267992	0.0187439	0.0157663	0.0143278	0.0151047	0.0150663	0.0176347	0.0262144	0.0212033	0.0154204	1.48652	-1.37502	D-proline	secondary	label
M141T39	0.00848021	0.00766562	0.0143687	0.00779372	0.00628109	0.00866149	0.0195645	0.0141097	0.00750441	0.0107297	0.0134963	0.0078083	0.0158146	0.0231322	0.0165085	0.00616677	0.0141074	0.0148048	0.0144311	0.00983702	0.00838928	0.00766166	0.00741828	0.00782307	0.00926007	0.015089	0.0122022	0.00887514	1.62947	-1.37487	O168-Coumalic acid	secondary	label
M338T828	0.0167725	0.0176022	0.0271085	0.0149862	0.0151685	0.0185042	0.0346997	0.033755	0.0167776	0.0232755	0.0273463	0.015223	0.0337885	0.0368895	0.0309821	0.014548	0.0312893	0.0326735	0.0323491	0.0219601	0.0179897	0.0173676	0.0161635	0.0171736	0.0205006	0.0300285	0.0251795	0.018357	1.46476	-1.37166	N-Cyclohexanecarbonylpentadecylamine	secondary	label
M239T469	0.00636972	0.00611644	0.010399	0.00732026	0.00703815	0.00579418	0.0108125	0.0112242	0.00815208	0.00961925	0.0123436	0.0067571	0.0166315	0.012027	0.0185205	0.00489453	0.0180952	0.0198406	0.0146202	0.0110494	0.00839737	0.00964065	0.00888736	0.00897513	0.0102617	0.0150016	0.00981814	0.00717296	1.4619	-1.36877	F35-5-Hydroxyflavone	secondary	label
M387T423	0.00652421	0.00868877	0.0121354	0.00625218	0.00689723	0.00774902	0.0159596	0.0145366	0.00755365	0.00999762	0.0104135	0.00748675	0.0127939	0.0153645	0.0138879	0.00630933	0.0135211	0.014736	0.019684	0.011519	0.0119491	0.00811036	0.00676266	0.00894072	0.011161	0.0127688	0.0109913	0.00804114	1.14406	-1.36688	T14-Cholesterol	secondary	label
M209T474	0.0103171	0.0111978	0.0188461	0.0106897	0.0102642	0.0114383	0.024155	0.021811	0.0111655	0.0150307	0.0162227	0.0109236	0.0215295	0.0240753	0.023446	0.00894672	0.0219629	0.0233884	0.0168014	0.0132802	0.0108605	0.011947	0.0110921	0.0112999	0.0125468	0.0205582	0.0165514	0.0121255	1.63851	-1.36501	F25-trans-chalcone	secondary	label
M132T19	0.0286295	0.0367495	0.0584552	0.0292945	0.0241381	0.0330906	0.0605268	0.0610952	0.0346463	0.0452061	0.0550222	0.0300607	0.0785635	0.0732746	0.074468	0.0282592	0.0726196	0.0793015	0.0572095	0.0394952	0.0304291	0.0299841	0.031292	0.0305684	0.0364964	0.0677477	0.0477595	0.0350596	1.85628	-1.36224	Am20-L-trans-4-hydroxy-L-proline	secondary	label
M431T958	0.00485438	0.00476613	0.00855345	0.00368687	0.00448829	0.00493044	0.00924032	0.00970356	0.00479057	0.00666427	0.00834309	0.00381985	0.0120086	0.0133829	0.00956096	0.00314179	0.00861246	0.00793467	0.00893578	0.00657642	0.005276	0.00534185	0.00545164	0.00535649	0.00615636	0.00910689	0.00709361	0.00521326	1.47926	-1.36069	O80-(+)-α-Tocopherol	secondary	label
M373T530	0.00310797	0.00773462	0.0114697	0.00546059	0.00577309	0.00646919	0.0179297	0.013389	0.0064224	0.00727135	0.00614299	0.00313104	0.0121702	0.0135927	0.0178668	0.00397975	0.0160524	0.0158346	0.0121084	0.00808644	0.00747582	0.00604295	0.00610797	0.00654225	0.00772731	0.0132494	0.00904774	0.00666919	1.71462	-1.35665	T43-5α-Cholestane	secondary	label
M164T162	0.0977032	0.0503322	0.090659	0.0457704	0.046538	0.0505576	0.0945524	0.093345	0.0493069	0.084394	0.0938027	0.101122	0.0965641	0.102366	0.103515	0.0465542	0.0929806	0.0965338	0.090201	0.0643454	0.097728	0.051846	0.0509893	0.0668545	0.0703274	0.0897523	0.0860871	0.0635934	1.27621	-1.35371	O172-p-Coumaric acid	secondary	label
M287T45	0.00193483	0.00282298	0.0053435	0.00336191	0.00378746	0.00302745	0.0077434	0.00454874	0.00324633	0.00393736	0.00594855	0.00200582	0.00635806	0.00750611	0.00588989	0.0023292	0.00712182	0.00675116	0.0059762	0.00424225	0.00299606	0.00348564	0.0032649	0.00324887	0.00386899	0.00599271	0.0045717	0.00337969	1.54891	-1.3527	D-Salicin	secondary	label
M162T163	0.00896728	0.00673808	0.0129131	0.00638477	0.00619055	0.00662733	0.0134636	0.0126353	0.00726664	0.0102372	0.0127897	0.0082571	0.012586	0.0142611	0.0133716	0.00667153	0.00935105	0.0104605	0.0116891	0.00805509	0.00652602	0.00656356	0.00591262	0.00633407	0.00751341	0.011117	0.0107749	0.00797019	1.47962	-1.3519	A39-Indole-3-carboxylic acid	secondary	label
M237T162	0.00379119	0.00233258	0.00477297	0.00294523	0.00285803	0.00309024	0.00577059	0.00502221	0.00323862	0.00418946	0.00511469	0.0033823	0.00542502	0.00602274	0.00604678	0.00290096	0.00566029	0.0046274	0.00615845	0.00420801	0.00320927	0.00331789	0.00314767	0.00322495	0.00387771	0.00511387	0.00445298	0.00329838	1.31879	-1.35005	Dihydro-β-tubaic acid	secondary	label
M195T525	0.0183325	0.0231305	0.0515461	0.0270327	0.0253534	0.0263937	0.0637411	0.0544632	0.0268804	0.0333723	0.0396608	0.0124848	0.0519773	0.0670751	0.0561586	0.0193425	0.0528222	0.052134	0.0489086	0.0323147	0.0257049	0.0254074	0.0226282	0.0245802	0.029924	0.0499183	0.0384338	0.0286315	1.66817	-1.34236	T61-7,8-Dihydro-alpha-ionone	secondary	label
M86T66	0.00655022	0.0204907	0.0511546	0.0330601	0.0326676	0.0207586	0.0278981	0.0336928	0.0152646	0.0189905	0.016605	0.0103994	0.0745392	0.0705637	0.0543759	0.00666299	0.0421257	0.0455239	0.0214401	0.0260139	0.0165687	0.0249736	0.031628	0.0243901	0.0241691	0.0489652	0.0204751	0.027447	2.02595	1.34051	A40-Thiazole	secondary	label
M229T195	0.00191504	0.00383234	0.0058878	0.00352262	0.00265318	0.0035055	0.00629239	0.00774067	0.0028885	0.00444378	0.00511834	0.00202763	0.0170234	0.0196705	0.0108685	0.00203156	0.010129	0.0167707	0.0110997	0.00744529	0.00376892	0.00460701	0.00662916	0.0050017	0.00642529	0.0127489	0.00475188	0.00355275	1.98418	-1.33752	Resveratrol	secondary	label
M197T372	0.00336297	0.00547806	0.0233106	0.0188271	0.0127334	0.0158497	0.0599248	0.0185518	0.00635382	0.00928692	0.00983368	0.00240836	0.0183975	0.0198184	0.0385083	0.003497	0.0237062	0.0458089	0.0161329	0.00906902	0.00447642	0.00527868	0.00579546	0.00518352	0.00765601	0.024956	0.0177266	0.0132603	3.25967	-1.33681	alpha-Terpinyl acetate	secondary	label
M159T71	0.00328014	0.00859544	0.00568375	0.00708799	0.00692687	0.00652629	0.0136508	0.0136316	0.00449823	0.00744087	0.00827678	0.00335693	0.0183112	0.023637	0.0162889	0.00352636	0.021412	0.0201881	0.00776459	0.00642409	0.00396419	0.00506154	0.00644615	0.00515729	0.00580298	0.0172273	0.00847586	0.00635008	2.96869	-1.33476	Nicotyrine	secondary	label
M132T64	0.090299	0.19161	0.449974	0.245213	0.263245	0.192628	0.439414	0.529114	0.142133	0.294232	0.358651	0.14703	0.891681	0.777537	0.674038	0.147142	0.681873	0.664456	0.338729	0.278435	0.153915	0.22326	0.273316	0.216831	0.247414	0.639455	0.318429	0.238828	2.58455	-1.3333	D-leucine	secondary	label
M255T162	0.0077451	0.007369	0.0134802	0.00679609	0.00661822	0.00785211	0.013586	0.012511	0.0088021	0.0105654	0.0135188	0.00742972	0.0135188	0.0115049	0.0148472	0.0057036	0.0144781	0.0153646	0.0126968	0.00940727	0.0081634	0.00806825	0.00745674	0.00789613	0.0089481	0.0125695	0.0110688	0.00831011	1.40472	-1.33197	Y20-Palmitoleic acid	secondary	label
M223T482	0.0125127	0.0125086	0.0211984	0.0120581	0.0108156	0.0119479	0.0238293	0.0235098	0.011336	0.016584	0.018482	0.0130082	0.020843	0.0261974	0.0234329	0.0105522	0.0222795	0.0244195	0.0218843	0.015537	0.0135178	0.0128745	0.0118522	0.0127482	0.0147357	0.0212874	0.0177916	0.0135069	1.44462	-1.31722	F22-Flavone	secondary	label
M87T65	0.000376136	0.00132923	0.00287251	0.00165624	0.00237317	0.00126611	0.00160951	0.00202182	0.000947877	0.00118139	0.00131477	0.000441102	0.00547208	0.00569875	0.00362064	0.000476291	0.00260046	0.00218497	0.00174191	0.00163885	0.000754476	0.00164067	0.00153395	0.0013097	0.00143659	0.0033422	0.00125275	0.00164556	2.32647	1.31356	O131-2-Methylbutyraldehyde	secondary	label
M181T80	0.00117155	0.00149118	0.00441537	0.00194614	0.00240781	0.00226142	0.00432703	0.00417301	0.00191337	0.0027275	0.00345778	0.00136584	0.00660045	0.00771928	0.00613309	0.00153901	0.00655257	0.00772811	0.00575543	0.00452352	0.00269959	0.00255693	0.00525819	0.0035049	0.00404976	0.00604542	0.00299409	0.00228225	1.49278	-1.3119	Caffeic acid	secondary	label
M361T121	0.00183155	0.0043102	0.0099098	0.00618504	0.00487916	0.00622988	0.012007	0.0114597	0.00524352	0.00633967	0.00734578	0.00130974	0.00958523	0.0120571	0.00959291	0.00210662	0.0118316	0.0115399	0.0141809	0.00919342	0.00470977	0.00670777	0.00669163	0.00603639	0.00791997	0.00945223	0.00728423	0.00555761	1.19347	-1.31068	Rosmarinic acid	secondary	label
M256T663	0.00843124	0.00746696	0.0133253	0.00739533	0.00736077	0.00822775	0.0149045	0.014673	0.0072429	0.0106836	0.0128314	0.00798729	0.0151172	0.0182072	0.0148617	0.00719442	0.0143212	0.0152873	0.0153651	0.0105158	0.00847047	0.00865079	0.0075316	0.00821762	0.00979189	0.0141648	0.0113871	0.00870123	1.44659	-1.30868	Hexadecanamide	secondary	label
M94T41	0.00920237	0.0115179	0.0170365	0.00842279	0.000881936	0.00966874	0.010334	0.0188465	0.0106755	0.0127623	0.017299	0.00422818	0.0197227	0.010673	0.022168	0.00104251	0.0217265	0.0220796	0.0154003	0.00917573	0.00638911	0.00242321	0.0097037	0.00617201	0.00821067	0.0162354	0.0123576	0.00945505	1.97735	-1.30698	A25-2-Methylpyridine	secondary	label
[truncated: 4,091 more rows]

## Sheet: 4.network
c14053_g1	P0132	gene-metabolite	-0.959396			c75448_g2	c72172_g1	TF	1
c14053_g1	M963T1193	gene-metabolite	-0.952999			c67697_g1	c72172_g1	TF	1
c14053_g1	M964T1193	gene-metabolite	-0.980042			c67697_g1	c107390_g1	TF	1
c14053_g1	M140T49	gene-metabolite	-0.968743			c41656_g1	c72172_g1	TF	1
[truncated: 601,194+ more rows]

## Sheet: 5.TF
gene_id	CC1	CC2	CT1	CT2	KC1	KC2	KT1	KT2	CC	CT	KC	KT	FC1	FC2	name	function
[truncated: 849 more rows]

[truncated: 2 more sheets: 6.energy, 7.hormone]
